# Supplementary material for: Hepatoprotective Effect of Cereal Vinegar Sediment in Acute Liver Injury Mice and Its Influence on Gut Microbiota
Source: Front Nutr. 2021 Dec 24;8:798273. doi: 10.3389/fnut.2021.798273 (PMC8740290; doi:10.3389/fnut.2021.798273)
Supplement: Supplementary Table 2 — Metabolites detected in CVS with LC-MSMS analysis. [file Table_2.XLS]

## Sheet: meta_all
name	formula	KEGG	type	library	posneg	level
(-)-alpha-Curcumene	C15H22	C09649	[M+H-H2O]+	BioDeepDB	pos	1
(-)-alpha-Narcotine	C22H23NO7	C09592	[M+H-H2O]+	BioDeepDB	pos	1
(-)-Apparicine	C18H20N2	C09036	[M]+	GNPS	pos	1
(-)-Arctigenin	C21H24O6	C10545	[M+H]+	MoNA	pos	1
(-)-Bornesitol	C7H14O6	C03659	[M+H]+	BioDeepDB	pos	1
(-)-cis-Carveol	C10H16O	C11395	[M+H]+	BioDeepDB	pos	1
(-)-Epigallocatechin	C15H14O7	C12136	[M-H]-	BioDeepDB	neg	1
(-)-Gossypol	C30H30O8	C07667	[M+H-H2O]+	BioDeepDB	pos	1
(-)-Guttiferone E	C38H50O6	C09929	[M+H-H2O]+	BioDeepDB	pos	1
(-)-Quebrachamine	C19H26N2	C09235	[M+H]+	GNPS	pos	1
(-)-Salsoline	C11H15NO2	C09640	[M+H]+	BioDeepDB	pos	1
(-)-Wikstromol	C20H22O7	C10725	[M]+	MoNA	pos	1
(+)-(S)-Carvone	C10H14O	C11383	[M+H]+	mzCloud	pos	1
(+)-Aschantin	C22H24O7	C17845	[M]-	MoNA	neg	1
(+)-Camphor	C10H16O	C00808	[M+H]+	mzCloud	pos	1
(+)-cis-Isopulegone	C10H16O	C11951	[M+H]+	BioDeepDB	pos	1
(+)-Columbianetin	C14H14O4	C19707	[M]-	MoNA	neg	1
(+)-Demethylpiperitol	C19H18O6	C21801	[M]+	BioDeepDB	pos	1
(+)-Eudesmin	C22H26O6	C10561	[M]-	GNPS	neg	1
(+)-Gallocatechin	C15H14O7	C12127	[M+H]+	BioDeepDB	pos	1
(+)-Norephedrine	C9H13NO	C02343	[M+H]+	mzCloud	pos	1
(+)-Sesamin	C20H18O6	C10882	[M-H]-	MoNA	neg	1
(+)-Syringaresinol	C22H26O8	C10889	[M-H]-	mzCloud	neg	1
(+)-Tetrandrine	C38H42N2O6	C09654	[M]+	BioDeepDB	pos	1
(+/-)-5-[(tert-Butylamino)-2'-hydroxypropoxy]-3,4-dihydro-1(2H)-naphthalenone	C17H25NO3	C04883	[M]+	BioDeepDB	pos	1
(+/-)-6-Acetonyldihydrochelerythrine	C24H23NO5	C12200	[M-H]-	MoNA	neg	1
(<U+00C2><U+00B1>)-Pelletierine	C8H15NO	C06182	[M+H]+	BioDeepDB	pos	1
(1'S,5'S)-5'-Hydroxyaverantin	C20H20O8	C20500	[M+H-H2O]+	BioDeepDB	pos	1
(1'S,5'S)-Averufin	C20H16O7	C20574	[M+H-H2O]+	BioDeepDB	pos	1
(1'S)-Averantin	C20H20O7	C20499	[M+H]+	BioDeepDB	pos	1
(10aS)-10,10a-Dihydrophenazine-1-carboxylate	C13H10N2O2	C21412	[M+H-H2O]+	BioDeepDB	pos	1
(10S)-Juvenile hormone III diol	C16H28O4	C16505	[M]+	BioDeepDB	pos	1
(13E)-11a-Hydroxy-9,15-dioxoprost-13-enoic acid	C20H32O5	C04654	[M]+	BioDeepDB	pos	2
(2-Naphthalenyloxy)acetic acid	C12H10O3	C18750	[M+H]+	MoNA	pos	1
(24R,24(1)R)-Fucosterol epoxide	C29H48O2	C03910	[M+H]+	BioDeepDB	pos	1
(2E)-Decenoyl-ACP	C6H11NO2	C03969	[M+H]+	BioDeepDB	pos	2
(2R,3R)-2,3-Butanediol	C4H10O2	C03044	[M]+	BioDeepDB	pos	1
(2R,3R)-3-Methylglutamyl-5-semialdehyde-N6-lysine	C12H23N3O4	C20279	[M+H-H2O]+	BioDeepDB	pos	1
(2R,3R)-3-Methylornithinyl-N6-lysine	C12H26N4O3	C20278	[M]+	BioDeepDB	pos	1
(2R)-2-Hydroxy-3-(phosphonatooxy)propanoate	C3H7O7P	C00197	[M]-	BioDeepDB	neg	1
(2R)-2-Hydroxybut-3-enylglucosinolate	C11H19NO10S2	C08425	[M]-	MoNA	neg	1
(2S,4S)-4-Hydroxy-2,3,4,5-tetrahydrodipicolinate	C7H9NO5	C20258	[M+H]+	BioDeepDB	pos	1
(2S)-Flavanone	C15H12O2	C02099	[M]+	BioDeepDB	pos	1
(2S)-Liquiritigenin	C15H12O4	C09762	[M+H]+	BioDeepDB	pos	1
(2Z,4S,5R)-2-Amino-4,5,6-trihydroxyhex-2-enoate	C6H11NO5	C20844	[M+H]+	BioDeepDB	pos	1
(3R)-beta-Leucine	C6H13NO2	C02486	[M-H2O-H]-	mzCloud	neg	1
(3S,5S)-3,5-Diaminohexanoate	C6H14N2O2	C01186	[M]+	BioDeepDB	pos	1
(3S,5S)-Carbapenam-3-carboxylic acid	C7H9NO3	C17367	[M+H]+	BioDeepDB	pos	2
(3S)-3,6-Diaminohexanoate	C6H14N2O2	C01142	[M+H]+	BioDeepDB	pos	1
(3S)-6-Acetamido-3-aminohexanoate	C8H16N2O3	C21604	[M+H]+	BioDeepDB	pos	1
(5Z,9E,14Z)-(8xi,11R,12S)-11,12-epoxy-8-hydroxyicosa-5,9,14-trienoic Acid	C20H32O4	C04849	[M-H]-	BioDeepDB	neg	1
(6S)-6-beta-hydroxy-1,4,5,6-tetrahydronicotinamide-adenine dinucleotide	C21H31N7O15P2	C04856	[M+H]+	BioDeepDB	pos	1
(6Z)-Octadecenoic acid	C18H34O2	C08363	[M+H]+	BioDeepDB	pos	2
(9Z,15Z)-(13S)-12,13-Epoxyoctadeca-9,11,15-trienoic acid	C18H28O3	C04672	[M+H]+	MetaDNA	pos	2
(E,E)-Trichostachine	C16H17NO3	C10174	[M+H]+	GNPS	pos	1
(E)-3-(4-Hydroxyphenyl)-2-propenal	C9H8O2	C05608	[M-H]-	BioDeepDB	neg	1
(E)-Glutaconate	C5H6O4	C02214	[M-H2O-H]-	mzCloud	neg	1
(E)-Monocrotophos	C7H14NO5P	C18663	[M]+	MoNA	pos	1
(R,S)-Coclaurine	C17H19NO3	C06348	[M]+	BioDeepDB	pos	1
(R,S)-Norlaudanosoline	C16H17NO4	C06350	[M+H]+	BioDeepDB	pos	1
(R) 2,3-Dihydroxy-3-methylvalerate	C6H12O4	C06007	[M+H]+	BioDeepDB	pos	1
(R)-10-Hydroxystearate	C18H36O3	C03195	[M]+	BioDeepDB	pos	1
(R)-2-O-Sulfolactate	C3H6O6S	C17205	[M+H-H2O]+	BioDeepDB	pos	1
(R)-3-Hydroxybutyric acid	C4H8O3	C01089	[M+H]+	BioDeepDB	pos	1
(R)-4-Hydroxymandelate	C8H8O4	C05343	[M+H]+	BioDeepDB	pos	1
(R)-b-aminoisobutyric acid	C4H9NO2	C01205	[M+H]+	BioDeepDB	pos	1
(R)-Canadine	C20H21NO4	C11818	[M]+	BioDeepDB	pos	1
(R)-Higenamine	C16H17NO3	C06346	[M+H]+	BioDeepDB	pos	1
(R)-Kawain	C14H14O3	C09947	[M+H]+	BioDeepDB	pos	1
(R)-Laudanidine	C20H25NO4	C17592	[M+H-H2O]+	MoNA	pos	1
(R)-mandelic Acid	C8H8O3	C01983	[M-H]-	BioDeepDB	neg	1
(R)-Methylmalonate semialdehyde	C4H6O3	C21030	[M]+	BioDeepDB	pos	1
(R)-Methysticin	C15H14O5	C09952	[M+H-H2O]+	MoNA	pos	2
(R)-Mevalonate	C6H12O4	C00418	[M-H]-	mzCloud	neg	1
(R)-Pantolactone	C6H10O3	C01012	[M+H]+	BioDeepDB	pos	1
(R)-Salsolinol	C10H13NO2	C09642	[M+H]+	MoNA	pos	2
(R)C(S)S-Alliin	C6H11NO3S	C08265	[M+H]+	MoNA	pos	1
(S,E)-Zearalenone	C18H22O5	C09981	[M]+	BioDeepDB	pos	1
(S)-[10]-Gingerol	C21H34O4	C17496	[M+H]+	MoNA	pos	1
(S)-2-amino-6-oxohexanoate	C6H11NO3	C04076	[M+H-H2O]+	MetaDNA	pos	2
(S)-2-Methylmalate	C5H8O5	C02614	[M]+	BioDeepDB	pos	1
(S)-2-Propylpiperidine	C8H17N	C06523	[M+H]+	BioDeepDB	pos	1
(S)-2,3-Epoxysqualene	C30H50O	C01054	[M+H]+	BioDeepDB	pos	1
(S)-2,3,4,5-tetrahydropyridine-2-carboxylate	C6H9NO2	C00450	[M+H]+	BioDeepDB	pos	2
(S)-3-Hydroxy-N-methylcoclaurine	C18H21NO4	C05202	[M+H]+	BioDeepDB	pos	1
(S)-5-Amino-3-oxohexanoate	C6H11NO3	C03656	[M+H]+	BioDeepDB	pos	1
(S)-Abscisic acid	C15H20O4	C06082	[M+H-H2O]+	BioDeepDB	pos	1
(S)-Autumnaline	C21H27NO5	C16707	[M+H-H2O]+	BioDeepDB	pos	1
(S)-beta-Tyrosine	C9H11NO3	C21308	[M+H-H2O]+	MetaDNA	pos	2
(S)-Canadine	C20H21NO4	C03329	[M+H-H2O]+	BioDeepDB	pos	1
(S)-cis-N-Methylstylopine	C20H20NO4	C06163	[M]+	BioDeepDB	pos	1
(S)-Coclaurine	C17H19NO3	C06161	[M]+	BioDeepDB	pos	1
(S)-Isocorydine	C20H23NO4	C09549	[M-H]-	MoNA	neg	1
(S)-Methylmalonic acid semialdehyde	C4H6O3	C06002	[M]+	BioDeepDB	pos	1
(S)-N-Methylcanadine	C21H24NO4	C02915	[M+H-H2O]+	BioDeepDB	pos	1
(S)-N-Methylcoclaurine	C18H21NO3	C05176	[M+H]+	BioDeepDB	pos	2
(S)-Norcoclaurine	C16H17NO3	C06160	[M+H]+	BioDeepDB	pos	1
(S)-Norlaudanine	C19H23NO4	C21630	[M+H]+	BioDeepDB	pos	1
(S)-Norlaudanosoline	C16H17NO4	C02916	[M+H-H2O]+	BioDeepDB	pos	1
(S)-Pinocembrin	C15H12O4	C09827	[M-H]-	MoNA	neg	1
(S)-Reticuline	C19H23NO4	C02105	[M]+	BioDeepDB	pos	1
(S)-Tetrahydroprotoberberine	C17H17N	C05204	[M]+	BioDeepDB	pos	1
(Z)-4-Hydroxy-6-dodecenoic acid lactone	C6H10O6	C03107	[M-H]-	MetaDNA	neg	2
(Z)-But-1-ene-1,2,4-tricarboxylate	C7H8O6	C04002	[M]+	BioDeepDB	pos	1
[6]-Gingerol	C17H26O4	C10462	[M+H]+	mzCloud	pos	1
[6]-Shogaol	C17H24O3	C10494	[M+H]+	mzCloud	pos	1
1-(2,6-Dihydroxy-4-methoxyphenyl)-3-phenyl-1-propanone	C16H16O4	C09644	[M-H2O-H]-	MoNA	neg	2
1-(3,4-Dihydroxyphenyl)-1-decene-3,5-dione	C16H20O4	C17745	[M+H]+	BioDeepDB	pos	1
1-(3,4-Dihydroxyphenyl)-5-hydroxy-3-decanone	C16H24O4	C17748	[M+H]+	BioDeepDB	pos	1
1-(4-Hydroxyphenyl)-1-decene-3,5-dione	C16H20O3	C17744	[M+H-H2O]+	BioDeepDB	pos	1
1-Amino-2-methylanthraquinone	C15H11NO2	C19320	[M]+	mzCloud	pos	1
1-Aminocyclopropanecarboxylic acid	C4H7NO2	C01234	[M]+	BioDeepDB	pos	2
1-Arachidonoylglycerol	C23H38O4	C13857	[M]+	BioDeepDB	pos	1
1-Benzyl-1,2,3,4-tetrahydroisoquinoline	C16H17N	C05201	[M+H]+	BioDeepDB	pos	1
1-Dehydro-[6]-gingerdione	C17H22O4	C17746	[M+H]+	BioDeepDB	pos	1
1-Deoxy-D-xylulose	C5H10O4	C06257	[M+H-H2O]+	BioDeepDB	pos	2
1-Deoxy-D-xylulose 5-phosphate	C5H11O7P	C11437	[M-H]-	BioDeepDB	neg	1
1-Deoxynojirimycin	C6H13NO4	C16843	[M]+	BioDeepDB	pos	2
1-Hexadecanol	C16H34O	C00823	[M+H-H2O]+	BioDeepDB	pos	1
1-Hexadecylthio-2-hexadecanoylamino-1,2-dideoxy-sn-glycero-3-phosphocholine	C40H84N2O5PS	C04873	[M]+	BioDeepDB	pos	1
1-Hydroxy-2-(beta-D-glucosyloxy)-9,10-anthraquinone	C20H18O9	C04719	[M+H]+	BioDeepDB	pos	1
1-Hydroxy-2-naphthoate	C11H8O3	C03203	[M+H-H2O]+	BioDeepDB	pos	1
1-Hydroxymethylnaphthalene	C11H10O	C14089	[M+H-H2O]+	BioDeepDB	pos	1
1-Hydroxypyrene	C16H10O	C14519	[M+H]+	BioDeepDB	pos	1
1-Kestose	C18H32O16	C03661	[M-H2O-H]-	MoNA	neg	1
1-Methyl-6-phenyl-1H-imidazo[4,5-b]pyridin-2-amine	C13H12N4	C16038	[M-H2O-H]-	MoNA	neg	1
1-Methyladenine	C6H7N5	C02216	[M]+	mzCloud	pos	1
1-Methyladenosine	C11H15N5O4	C02494	[M+H]+	BioDeepDB	pos	1
1-Methylhistamine	C6H11N3	C05127	[M]+	BioDeepDB	pos	1
1-Methylhistidine	C7H11N3O2	C01152	[M+H]+	BioDeepDB	pos	1
1-Methylnicotinamide	C7H9N2O	C02918	[M+H]+	BioDeepDB	pos	2
1-Methyluric acid	C6H6N4O3	C16359	[M]-	BioDeepDB	neg	1
1-Methylxanthine	C6H6N4O2	C16358	[M]-	mzCloud	neg	1
1-Naphthaleneacetic acid	C12H10O2	C13014	[M-H]-	MoNA	neg	1
1-Naphthol	C10H8O	C11714	[M+H]+	BioDeepDB	pos	1
1-Nitropyrene	C16H9NO2	C14421	[M]+	MoNA	pos	1
1-O-[2-(L-Cysteinamido)-2-deoxy-alpha-D-glucopyranosyl]-1D-myo-inositol	C15H28N2O11S	C19703	[M+H]+	BioDeepDB	pos	1
1-O-Feruloyl-beta-D-glucose	C16H20O9	C17759	[M]+	BioDeepDB	pos	1
1-O-Galloyl-beta-D-glucose	C13H16O10	C01158	[M-H2O-H]-	MetaDNA	neg	2
1-O-Sinapoyl-beta-D-glucose	C17H22O10	C01175	[M+H-H2O]+	BioDeepDB	pos	1
1-O,6-O-Digalloyl-beta-D-glucose	C20H20O14	C04101	[M]+	BioDeepDB	pos	1
1-Palmitoyl-2-(5-keto-6-octenedioyl)-sn-glycero-3-phosphocholine	C32H58NO11P	C13900	[M-H]-	BioDeepDB	neg	1
1-palmitoylglycerophosphocholine	C24H51NO7P	C04102	[M+H-H2O]+	BioDeepDB	pos	1
1-Phospho-alpha-D-galacturonate	C6H11O10P	C04037	[M-H]-	MoNA	neg	1
1-Pyrroline-2-carboxylic acid	C5H7NO2	C03564	[M+H]+	BioDeepDB	pos	1
1-Pyrroline-4-hydroxy-2-carboxylate	C5H7NO3	C04282	[M+H]+	BioDeepDB	pos	2
1-Pyrroline-5-carboxylic acid	C5H7NO2	C04322	[M+H]+	BioDeepDB	pos	1
1,1-Dimethylbiguanide	C4H11N5	C07151	[M]+	BioDeepDB	pos	1
1,2-Cyclohexanedione	C6H8O2	C06105	[M+H]+	BioDeepDB	pos	1
1,2-Dehydroreticuline	C19H22NO4	C06167	[M+H-H2O]+	BioDeepDB	pos	1
1,2-Dihydronaphthalene-1,2-diol	C10H10O2	C06205	[M-H2O-H]-	MoNA	neg	1
1,2-Epoxy-p-menth-8-ene	C10H16O	C07271	[M+H]+	BioDeepDB	pos	1
1,2,3-Trihydroxybenzene	C6H6O3	C01108	[M+H]+	BioDeepDB	pos	2
1,3-Benzenediol	C6H6O2	C01751	[M+H]+	BioDeepDB	pos	1
1,3-Dihydro-(2H)-indol-2-one	C8H7NO	C12312	[M+H]+	BioDeepDB	pos	1
1,3,5-Trihydroxybenzene	C6H6O3	C02183	[M-H]-	MoNA	neg	1
1,3,7-Trimethyluric acid	C8H10N4O3	C16361	[M-H]-	MoNA	neg	1
1,4-Dihydroxy-2-naphthoate	C11H8O4	C03657	[M]-	BioDeepDB	neg	1
1,4-Dimethyl-7-ethylazulene	C14H16	C09633	[M+H-H2O]+	BioDeepDB	pos	1
1,4-Naphthoquinone	C10H6O2	C02617	[M]+	MoNA	pos	1
1,5-Anhydro-D-glucitol	C6H12O5	C07326	[M-H2O-H]-	mzCloud	neg	1
1,5-Naphthalenediamine	C10H10N2	C19463	[M+H]+	mzCloud	pos	1
1,7-Dimethyluric acid	C7H8N4O3	C16356	[M-H2O-H]-	MoNA	neg	1
1,8-Dinitropyrene	C16H8N2O4	C14423	[M]-	MoNA	neg	1
10-Deacetylbaccatin III	C29H36O10	C11700	[M+H]+	BioDeepDB	pos	1
10-Deoxygeniposidic acid	C16H22O9	C11672	[M+H-H2O]+	BioDeepDB	pos	1
10-Deoxymethynolide	C17H28O4	C11993	[M+H]+	BioDeepDB	pos	1
10-Formyldihydrofolate	C20H21N7O7	C03204	[M-H2O+NH4]+	BioDeepDB	pos	1
10-Formyltetrahydrofolate	C20H23N7O7	C00234	[M+H]+	BioDeepDB	pos	1
10-Hydroxycamptothecin	C20H16N2O5	C17939	[M]+	mzCloud	pos	1
10-Hydroxycarbazepine	C15H14N2O2	C07493	[M+H]+	BioDeepDB	pos	1
10-Hydroxydecanoic acid	C10H20O3	C02774	[M-H]-	BioDeepDB	neg	1
10-Hydroxydihydrosanguinarine	C20H15NO5	C05247	[M+H]+	BioDeepDB	pos	1
10-Nitrolinoleic acid	C18H31NO4	C13800	[M+H]+	mzCloud	pos	1
10,11-Dihydroxycarbamazepine	C15H14N2O3	C07495	[M+H-H2O]+	MoNA	pos	1
11-Aminoundecanoic acid	C11H23NO2	C19325	[M+H]+	MoNA	pos	1
11-cis-Dehydroretinal	C20H26O	C05919	[M+H-H2O]+	BioDeepDB	pos	1
11-Dehydro-thromboxane B2	C20H32O6	C05964	[M+H]+	BioDeepDB	pos	1
11-Dehydrocorticosterone	C21H28O4	C05490	[M-H2O-H]-	BioDeepDB	neg	1
11-O-Demethyl-17-O-deacetylvindoline	C22H28N2O5	C04318	[M+H-H2O]+	BioDeepDB	pos	1
11,12-DiHETrE	C20H34O4	C14774	[M+H]+	BioDeepDB	pos	2
11alpha,17beta-Dihydroxy-17-methylandrost-4-en-3-one	C20H30O3	C14555	[M+H]+	mzCloud	pos	2
11b-Hydroxyandrost-4-ene-3,17-dione	C19H26O3	C05284	[M+H]+	BioDeepDB	pos	2
11Z-Eicosenoic acid	C20H38O2	C16526	[M+H]+	BioDeepDB	pos	1
12-Hydroxydihydrochelirubine	C21H17NO6	C05193	[M]+	BioDeepDB	pos	1
12-Hydroxydodecanoic acid	C12H24O3	C08317	[M-H]-	BioDeepDB	neg	1
12-KETE	C20H30O3	C14807	[M-H]-	BioDeepDB	neg	1
12-Keto-leukotriene B4	C20H30O4	C05949	[M+H-H2O]+	BioDeepDB	pos	1
12-OPDA	C18H28O3	C01226	[M+H]+	BioDeepDB	pos	1
12,13-DHOME	C18H34O4	C14829	[M-H]-	mzCloud	neg	2
13-Deoxycarminomycin	C26H29NO9	C12428	[M+H-H2O]+	BioDeepDB	pos	1
13-L-Hydroperoxylinoleic acid	C18H32O4	C04717	[M+H-H2O]+	BioDeepDB	pos	2
13-OxoODE	C18H30O3	C14765	[M+H]+	BioDeepDB	pos	2
13,14-Dihydro-15-keto-PGE2	C20H32O5	C04671	[M-H]-	BioDeepDB	neg	1
13(1)-Hydroxy-magnesium-protoporphyrin IX 13-monomethyl ester	C35H34MgN4O5	C11829	[M]+	BioDeepDB	pos	1
13(S)-HPOT	C18H30O4	C04785	[M-H]-	mzCloud	neg	2
14,15-DiHETrE	C20H34O4	C14775	[M+H-H2O]+	BioDeepDB	pos	1
14alpha-Hydroxy-5beta-cholest-7-ene-3,6-dione	C27H42O3	C16509	[M]+	BioDeepDB	pos	2
15-Demethoxy-epsilon-rhodomycin	C29H33NO11	C18641	[M+H-H2O]+	BioDeepDB	pos	1
15-Deoxy-d-12,14-PGJ2	C20H28O3	C14717	[M+H]+	BioDeepDB	pos	1
15-Keto-prostaglandin F2a	C20H32O5	C05960	[M]+	BioDeepDB	pos	1
16-Hydroxypalmitate	C16H32O3	C18218	[M-H]-	mzCloud	neg	2
16-Hydroxytabersonine	C21H24N2O3	C11643	[M]+	BioDeepDB	pos	1
16-Methoxy-2,3-dihydro-3-hydroxytabersonine	C22H28N2O4	C04578	[M+H]+	BioDeepDB	pos	1
16-Methoxytabersonine	C22H26N2O3	C11675	[M]+	BioDeepDB	pos	1
16-Oxopalmitate	C16H30O3	C19614	[M]+	BioDeepDB	pos	1
16(R)-HETE	C20H32O3	C14778	[M+H]+	mzCloud	pos	2
16alpha-Hydroxyestrone	C18H22O3	C05300	[M-H2O-H]-	mzCloud	neg	1
17-Hydroxyprogesterone	C21H30O3	C01176	[M]+	BioDeepDB	pos	1
17-O-Acetylnorajmaline	C21H26N2O3	C11809	[M]+	BioDeepDB	pos	1
17a-Estradiol	C18H24O2	C02537	[M-H]-	BioDeepDB	neg	2
17a-Ethynylestradiol	C20H24O2	C07534	[M-H]-	BioDeepDB	neg	1
17alpha,21-Dihydroxypregnenolone	C21H32O4	C05487	[M+H-H2O]+	BioDeepDB	pos	1
18-Hydroxycorticosterone	C21H30O5	C01124	[M]+	BioDeepDB	pos	1
19(S)-HETE	C20H32O3	C14749	[M+H-H2O]+	BioDeepDB	pos	2
1D-1-Guanidino-3-amino-1,3-dideoxy-scyllo-inositol	C7H16N4O4	C01298	[M+H]+	BioDeepDB	pos	1
1D-Myo-inositol 1,4,5,6-tetrakisphosphate	C6H16O18P4	C11555	[M-H]-	BioDeepDB	neg	1
1H-Imidazole-4-methanol	C4H6N2O	C05562	[M]+	MoNA	pos	1
1H-Indole-2,3-dione	C8H5NO2	C11129	[M]+	MoNA	pos	1
1H-Indole-3-acetamide	C10H10N2O	C02693	[M]-	BioDeepDB	neg	2
1H-Indole-3-carboxaldehyde	C9H7NO	C08493	[M-H]-	MoNA	neg	1
2-(Methylamino)benzoic acid	C8H9NO2	C03005	[M-H]-	BioDeepDB	neg	2
2-Acetamidoethylphosphonate	C4H10NO4P	C21403	[M+H-H2O]+	BioDeepDB	pos	1
2-Acetamidofluorene	C15H13NO	C02778	[M+H-H2O]+	BioDeepDB	pos	1
2-Amino-2-deoxy-D-gluconate	C6H13NO6	C03752	[M+H]+	BioDeepDB	pos	1
2-Amino-2-deoxyisochorismate	C10H11NO5	C18054	[M]+	BioDeepDB	pos	1
2-Amino-3-methylimidazo[4,5-f]quinoline	C11H10N4	C19180	[M]+	MoNA	pos	1
2-Amino-5-oxohexanoate	C6H11NO3	C05825	[M+H]+	BioDeepDB	pos	1
2-Aminoacrylic acid	C3H5NO2	C02218	[M+H]+	BioDeepDB	pos	1
2-Aminobenzenesulfonate	C6H7NO3S	C06333	[M-H]-	BioDeepDB	neg	1
2-Aminobenzoic acid	C7H7NO2	C00108	[M+H]+	BioDeepDB	pos	1
2-Aminobut-2-enoate	C4H7NO2	C17234	[M+H]+	BioDeepDB	pos	1
2-Aminoisobutyric acid	C4H9NO2	C03665	[M+H]+	BioDeepDB	pos	1
2-Aminophenol	C6H7NO	C01987	[M+H]+	MoNA	pos	1
2-Arachidonylglycerol	C23H38O4	C13856	[M]-	MoNA	neg	1
2-Biphenylol	C12H10O	C02499	[M+H-H2O]+	BioDeepDB	pos	1
2-Butenoate	C4H6O2	C01771	[M+H]+	mzCloud	pos	1
2-C-Methyl-D-erythritol 2,4-cyclodiphosphate	C5H12O9P2	C11453	[M-H]-	BioDeepDB	neg	1
2-Carboxy-D-arabinitol 1-phosphate	C6H13O10P	C04234	[M+H]+	BioDeepDB	pos	1
2-Carboxybenzaldehyde	C8H6O3	C03057	[M]-	MoNA	neg	1
2-Chlorobenzoate	C7H5ClO2	C02357	[M]-	MoNA	neg	1
2-Dehydro-3-deoxy-L-galactonate	C6H10O6	C20680	[M-H]-	MetaDNA	neg	2
2-Deoxycastasterone	C28H48O4	C15793	[M+H-H2O]+	MetaDNA	pos	2
2-Deoxyecdysone	C27H44O5	C16495	[M]+	BioDeepDB	pos	1
2-Deoxystreptamine	C6H14N2O3	C02627	[M+H]+	BioDeepDB	pos	1
2-Furancarboxaldehyde	C5H4O2	C14279	[M+H]+	BioDeepDB	pos	2
2-Furoate	C5H4O3	C01546	[M-H]-	mzCloud	neg	1
2-Heptanone	C7H14O	C08380	[M]+	BioDeepDB	pos	1
2-Hexenal	C6H10O	C08497	[M+H]+	MoNA	pos	1
2-Hydroxy-3-oxoadipate	C6H8O6	C03217	[M+H]+	BioDeepDB	pos	1
2-Hydroxy-6-pentadecylbenzoic acid	C22H36O3	C10759	[M+H]+	BioDeepDB	pos	1
2-Hydroxyadipic acid	C6H10O5	C02360	[M+H]+	BioDeepDB	pos	1
2-Hydroxybenzaldehyde	C7H6O2	C06202	[M+H]+	BioDeepDB	pos	1
2-Hydroxybutyric acid	C4H8O3	C05984	[M]+	BioDeepDB	pos	1
2-Hydroxycinnamic acid	C9H8O3	C01772	[M+H]+	BioDeepDB	pos	1
2-Hydroxyestradiol	C18H24O3	C05301	[M+H-H2O]+	BioDeepDB	pos	1
2-Hydroxyestrone	C18H22O3	C05298	[M+H-H2O]+	BioDeepDB	pos	1
2-hydroxyflutamide	C11H11F3N2O4	C14204	[M+H-H2O]+	BioDeepDB	pos	1
2-Hydroxyglutarate	C5H8O5	C02630	[M]+	MoNA	pos	1
2-Hydroxyiminostilbene	C14H11NO	C16604	[M+H]+	mzCloud	pos	1
2-Hydroxyphenethylamine	C8H11NO	C02735	[M+H]+	BioDeepDB	pos	1
2-Hydroxypyridine	C5H5NO	C02502	[M+H]+	BioDeepDB	pos	2
2-Isopropyl-3-oxosuccinate	C7H10O5	C04236	[M+H]+	BioDeepDB	pos	1
2-Isopropylmalic acid	C7H12O5	C02504	[M-H]-	BioDeepDB	neg	2
2-Keto-6-acetamidocaproate	C8H13NO4	C05548	[M+H]+	BioDeepDB	pos	1
2-Keto-6-aminocaproate	C6H11NO3	C03239	[M+H]+	BioDeepDB	pos	1
2-Keto-glutaramic acid	C5H7NO4	C00940	[M]+	BioDeepDB	pos	1
2-Ketobutyric acid	C4H6O3	C00109	[M]+	BioDeepDB	pos	2
2-Ketohexanoic acid	C6H10O3	C00902	[M]+	BioDeepDB	pos	1
2-Methoxy-4-vinylphenol	C9H10O2	C17883	[M+H]+	BioDeepDB	pos	1
2-Methoxyestradiol	C19H26O3	C05302	[M+H]+	GNPS	pos	1
2-Methoxyestrone	C19H24O3	C05299	[M+H-H2O]+	BioDeepDB	pos	1
2-Methyl-3-oxopropanoic acid	C4H6O3	C00349	[M]+	BioDeepDB	pos	1
2-Methyl-4-chlorophenoxybutyric acid	C11H13ClO3	C18529	[M]-	MoNA	neg	1
2-Methyl-6-phytylhydroquinone	C27H46O2	C15882	[M]+	BioDeepDB	pos	1
2-Methylbenzoic acid	C8H8O2	C07215	[M+H]+	BioDeepDB	pos	2
2-Methylbutanal	C5H10O	C02223	[M+H]+	BioDeepDB	pos	1
2-Methylpropanal	C4H9NO	C03219	[M]+	BioDeepDB	pos	1
2-Methylpyridine	C6H7N	C14447	[M+H]+	mzCloud	pos	1
2-Methylserine	C4H9NO3	C02115	[M]+	BioDeepDB	pos	1
2-Naphthalenesulfonic acid	C10H8O3S	C16202	[M+H]+	mzCloud	pos	1
2-Naphthoic acid	C11H8O2	C14101	[M-H]-	MoNA	neg	1
2-Naphthylamine	C10H9N	C02227	[M+H]+	mzCloud	pos	1
2-O-(alpha-D-Mannosyl)-D-glycerate	C9H16O9	C11544	[M-H]-	MetaDNA	neg	2
2-Oxo-4-methylthiobutanoic acid	C5H8O3S	C01180	[M+H]+	BioDeepDB	pos	1
2-Oxoarginine	C6H11N3O3	C03771	[M]+	BioDeepDB	pos	1
2-Phenylacetamide	C8H9NO	C02505	[M]+	MoNA	pos	2
2-Phenylethanol	C8H10O	C05853	[M+H-H2O]+	BioDeepDB	pos	2
2-Phenylethyl acetate	C10H12O2	C12303	[M+H]+	MoNA	pos	1
2-Pyrocatechuic acid	C7H6O4	C00196	[M-H]-	BioDeepDB	neg	1
2-Pyrrolidinone	C5H9NO	C11118	[M+H]+	BioDeepDB	pos	1
2-trans,6-trans-Farnesal	C15H24O	C03461	[M]+	BioDeepDB	pos	1
2,2-Bis(4-hydroxyphenyl)hexafluoropropane	C15H10F6O2	C14350	[M]-	mzCloud	neg	1
2,22-Dideoxy-3-dehydroecdysone	C27H42O4	C16498	[M]+	BioDeepDB	pos	1
2,3-Bisphosphoglycerate	C3H8O10P2	C03339	[M-H2O-H]-	BioDeepDB	neg	1
2,3-Butanediol	C4H10O2S2	C00265	[M+H]+	BioDeepDB	pos	2
2,3-Diaminopropionic acid	C3H8N2O2	C03401	[M]+	MoNA	pos	1
2,3-Dinor-8-iso prostaglandin F2alpha	C18H30O5	C14794	[M+H-H2O]+	BioDeepDB	pos	1
2,4-DB	C10H10Cl2O3	C14404	[M-H]-	BioDeepDB	neg	1
2,4-Diaminoanisole	C7H10N2O	C19218	[M]+	mzCloud	pos	1
2,4-Dichlorophenol	C6H4Cl2O	C02625	[M-H]-	MoNA	neg	1
2,4-Dihydroxypteridine	C6H4N4O2	C03212	[M+H-H2O]+	BioDeepDB	pos	1
2,4-Dinitrophenol	C6H4N2O5	C02496	[M-H]-	mzCloud	neg	1
2,4-Dinitrotoluene	C7H6N2O4	C11006	[M]+	BioDeepDB	pos	1
2,4-Dioxotetrahydropyrimidine D-ribonucleotide	C9H15N2O9P	C04639	[M+H]+	BioDeepDB	pos	1
2,4-DP	C9H8Cl2O3	C11020	[M-H2O-H]-	MoNA	neg	1
2,4,5-Trichlorophenol	C6H3Cl3O	C07101	[M-H]-	mzCloud	neg	1
2,4,5-Trichlorophenoxyacetic acid	C8H5Cl3O3	C07100	[M-H2O-H]-	BioDeepDB	neg	1
2,5-Diamino-6-(5-phospho-D-ribitylamino)pyrimidin-4(3H)-one	C9H18N5O8P	C18910	[M+H]+	BioDeepDB	pos	1
2,5-Dioxopentanoate	C5H6O4	C00433	[M]+	BioDeepDB	pos	1
2,6-Dichlorobenzamide	C7H5Cl2NO	C10934	[M]+	MoNA	pos	1
2,6-Diethylaniline	C10H15N	C11001	[M+H]+	mzCloud	pos	1
2,6-Dimethoxy-1,4-benzoquinone	C8H8O4	C10331	[M-H]-	MoNA	neg	1
2,6-Dimethoxyphenol	C8H10O3	C10787	[M+H]+	mzCloud	pos	1
2,6-Dimethyl-naphtalene	C12H12	C14330	[M+H]+	BioDeepDB	pos	1
2,6-Dimethylaniline	C8H11N	C11004	[M+H]+	MoNA	pos	1
2'-Deamino-2'-hydroxy-6'-dehydroparomamine	C12H22N2O8	C20351	[M+H]+	BioDeepDB	pos	1
2'-Deamino-2'-hydroxyneamine	C12H25N3O7	C20350	[M]+	BioDeepDB	pos	1
2'-Deamino-2'-hydroxyparomamine	C12H24N2O8	C20353	[M+H]+	BioDeepDB	pos	1
2'-Dehydrokanamycin A	C18H34N4O11	C20509	[M+H]+	BioDeepDB	pos	1
2'-Deoxymugineic acid	C12H20N2O7	C15485	[M]+	BioDeepDB	pos	1
2'-N-Acetylparomamine	C14H27N3O8	C17582	[M]+	BioDeepDB	pos	1
2'-O-Methyladenosine	C11H16N5O7P(C5H8O6PR)n(C5H8O6PR)n	C04779	[M+H]+	BioDeepDB	pos	1
2',3,4,4',6'-Peptahydroxychalcone 4'-O-glucoside	C21H22O11	C16408	[M+H]+	BioDeepDB	pos	1
2',3'-Cyclic CMP	C9H12N3O7P	C02354	[M]-	BioDeepDB	neg	1
2',6'-Dihydroxy-4'-methoxyacetophenone	C9H10O4	C10680	[M+H]+	MoNA	pos	1
2(3H)-Benzothiazolethione	C7H5NS2	C14437	[M+H]+	MoNA	pos	1
20-Carboxy-leukotriene B4	C20H30O6	C05950	[M]+	BioDeepDB	pos	1
20-Hydroxy-leukotriene B4	C20H32O5	C04853	[M-H]-	MoNA	neg	1
20-Hydroxyecdysone	C27H44O7	C02633	[M]+	mzCloud	pos	1
20a,22b-Dihydroxycholesterol	C27H46O3	C05501	[M+H-H2O]+	BioDeepDB	pos	1
21-Deoxycortisol	C21H30O4	C05497	[M+H-H2O]+	BioDeepDB	pos	1
21-Hydroxypregnenolone	C21H32O3	C05485	[M]+	BioDeepDB	pos	1
24-Methylenecycloartanol	C31H52O	C08830	[M+H]+	BioDeepDB	pos	1
24,25-Dihydrolanosterol	C30H52O	C05109	[M]+	BioDeepDB	pos	1
25-Hydroxycholesterol	C27H46O2	C15519	[M]+	BioDeepDB	pos	1
26-Hydroxyecdysone	C27H44O7	C16499	[M]+	BioDeepDB	pos	1
27-O-Demethylrifamycin SV	C36H45NO12	C14727	[M]+	BioDeepDB	pos	1
3-(2-Hydroxyphenyl)propanoic acid	C9H10O3	C01198	[M+H-H2O]+	BioDeepDB	pos	2
3-(3,4-Dihydroxy-5-methoxy)-2-propenoic acid	C10H10O5	C05619	[M+H]+	BioDeepDB	pos	1
3-(3,4-Dihydroxyphenyl)pyruvate	C9H8O5	C04045	[M]+	BioDeepDB	pos	1
3-(4-Hydroxyphenyl)-1-(4-hydroxy-2-methoxyphenyl)-2-propen-1-one	C16H14O4	C15531	[M+H]+	BioDeepDB	pos	1
3-(Uracil-1-yl)-L-alanine	C7H9N3O4	C03584	[M]-	MoNA	neg	1
3-[(1R,2S,5R,6S)-5-Hydroxy-7-oxabicyclo[4.1.0]heptan-2-yl]-2-oxopropanoate	C9H12O5	C21087	[M]+	BioDeepDB	pos	1
3-aci-Nitropropanoate	C3H5NO4	C03071	[M+H]+	BioDeepDB	pos	1
3-alpha(S)-Strictosidine	C27H34N2O9	C03470	[M+H-H2O]+	BioDeepDB	pos	1
3-Amino-4,7-dihydroxycoumarin	C9H7NO4	C12468	[M+H-H2O]+	BioDeepDB	pos	1
3-Aminoisobutanoic acid	C4H9NO2	C05145	[M+H]+	BioDeepDB	pos	1
3-Androstanol	C19H32O	C15638	[M+H]+	BioDeepDB	pos	1
3-Carbamoyl-2-phenylpropionaldehyde	C10H11NO3	C16587	[M+H]+	BioDeepDB	pos	1
3-Dehydro-2-deoxyecdysone	C27H42O5	C16497	[M]+	BioDeepDB	pos	1
3-Dehydro-6-deoxoteasterone	C28H48O3	C15800	[M+H]+	MetaDNA	pos	2
3-Dehydroecdysone	C27H42O6	C02513	[M]+	BioDeepDB	pos	1
3-Dehydroshikimate	C7H8O5	C02637	[M-H]-	BioDeepDB	neg	1
3-Deoxy-lyxo-heptulosaric acid	C7H10O8	C21044	[M-H2O-H]-	MoNA	neg	1
3-Dimethylallyl-4-hydroxybenzoate	C12H14O3	C12458	[M]+	mzCloud	pos	1
3-Geranylgeranylindole	C28H39N	C20525	[M+H]+	BioDeepDB	pos	1
3-Hydroxyanthranilic acid	C7H7NO3	C00632	[M-H]-	BioDeepDB	neg	2
3-Hydroxybenzoic acid	C7H6O3	C00587	[M-H]-	GNPS	neg	1
3-Hydroxybenzyl alcohol glucoside	C7H8O2	C03351	[M]+	BioDeepDB	pos	2
3-Hydroxyflavone	C15H10O3	C01495	[M-H]-	BioDeepDB	neg	1
3-Hydroxykynurenine	C10H12N2O4	C02794	[M-H2O-H]-	mzCloud	neg	1
3-Hydroxymethylglutaric acid	C6H10O5	C03761	[M+H-H2O]+	BioDeepDB	pos	2
3-Hydroxyphenylacetic acid	C8H8O3	C05593	[M+H]+	BioDeepDB	pos	1
3-Hydroxypicolinic acid	C6H5NO3	C18620	[M-H]-	BioDeepDB	neg	2
3-Hydroxyvalproic acid	C8H16O3	C16651	[M-H2O-H]-	BioDeepDB	neg	1
3-Indoleacetonitrile	C10H8N2	C02938	[M+H]+	BioDeepDB	pos	1
3-Ketolactose	C12H20O11	C05403	[M-H2O-H]-	MetaDNA	neg	2
3-Ketosphingosine	C18H35NO2	C06121	[M+H]+	BioDeepDB	pos	1
3-Methoxy-4-hydroxyphenylglycolaldehyde	C9H10O4	C05583	[M+H]+	BioDeepDB	pos	1
3-Methoxyanthranilate	C8H9NO3	C05831	[M+H]+	BioDeepDB	pos	2
3-Methoxytyramine	C9H13NO2	C05587	[M+H]+	BioDeepDB	pos	1
3-Methoxytyramine-betaxanthin	C18H20N2O6	C17754	[M+H]+	BioDeepDB	pos	1
3-Methyl-2-butenal	C5H8O	C07330	[M+H]+	BioDeepDB	pos	1
3-Methyl-2-oxovaleric acid	C6H10O3	C03465	[M-H]-	MoNA	neg	2
3-Methyl-L-tyrosine	C10H13NO3	C20800	[M+H]+	BioDeepDB	pos	1
3-Methyladenine	C6H7N5	C00913	[M]+	BioDeepDB	pos	2
3-Methylbutanamine	C5H13N	C02640	[M+H]+	mzCloud	pos	2
3-Methylcrotonylglycine	C7H11NO3	C20828	[M-H2O-H]-	MoNA	neg	1
3-Methylguanine	C6H7N5O	C02230	[M]-	MoNA	neg	1
3-Methylindole	C9H9N	C08313	[M+H]+	BioDeepDB	pos	1
3-Methylindolepyruvate	C12H11NO3	C05644	[M+H]+	BioDeepDB	pos	1
3-Methyloxindole	C9H9NO	C02366	[M+H]+	BioDeepDB	pos	1
3-Methylsalicylate	C8H8O3	C14088	[M]-	mzCloud	neg	1
3-Methylthiopropanamine	C4H11NS	C03354	[M+H]+	BioDeepDB	pos	1
3-Methylthiopropionic acid	C4H8O2S	C08276	[M-H]-	BioDeepDB	neg	1
3-Methylthiopropyl-desulfoglucosinolate	C11H21NO6S2	C17244	[M]+	BioDeepDB	pos	1
3-Methylxanthine	C6H6N4O2	C16357	[M+H-H2O]+	BioDeepDB	pos	1
3-Nitrobenzanthrone	C17H9NO3	C20824	[M-H2O-H]-	MoNA	neg	1
3-O-alpha-Mycarosylerythronolide B	C28H50O10	C06630	[M+H]+	BioDeepDB	pos	1
3-O-Methylgallate	C8H8O5	C05616	[M+H]+	BioDeepDB	pos	2
3-Oxalomalate	C6H6O8	C01990	[M-H]-	BioDeepDB	neg	1
3-Oxo-5beta-cholanate	C24H38O3	C03070	[M]+	BioDeepDB	pos	1
3-Oxovalproic acid	C8H14O3	C16652	[M+H]+	BioDeepDB	pos	1
3-Phosphoglyceric acid	C3H7O7P	C00597	[M+H-H2O]+	MoNA	pos	1
3-Succinoylpyridine	C9H9NO3	C19569	[M+H]+	mzCloud	pos	1
3-Sulfinoalanine	C3H7NO4S	C00606	[M+H]+	BioDeepDB	pos	1
3-Sulfinylpyruvic acid	C3H4O5S	C05527	[M+H]+	BioDeepDB	pos	1
3,3-Dimethoxybenzidine	C14H16N2O2	C19231	[M+H]+	mzCloud	pos	2
3,3',5'-Triiodo-L-thyronine	C15H12I3NO4	C07639	[M+H]+	BioDeepDB	pos	1
3,4-Dichloroaniline	C6H5Cl2N	C02791	[M+H-H2O]+	MoNA	pos	1
3,4-Dihydroxybenzaldehyde	C7H6O3	C16700	[M+H]+	mzCloud	pos	1
3,4-Dihydroxybenzeneacetic acid	C8H8O4	C01161	[M-H]-	BioDeepDB	neg	1
3,4-Dihydroxymandelaldehyde	C8H8O4	C05577	[M+H]+	BioDeepDB	pos	1
3,4-Dihydroxymandelic acid	C8H8O5	C05580	[M+H]+	BioDeepDB	pos	1
3,4-Dihydroxyphenylglycol	C8H10O4	C05576	[M+H]+	BioDeepDB	pos	2
3,4-Dihydroxyphenylpropanoate	C9H10O4	C10447	[M+H]+	mzCloud	pos	1
3,4-Dimethoxybenzaldehyde	C9H10O3	C02201	[M+H-H2O]+	BioDeepDB	pos	1
3,4-Methylenedioxyamphetamine	C11H15NO2	C07577	[M+H]+	BioDeepDB	pos	1
3,5-Dibromo-4-hydroxybenzoate	C7H4Br2O3	C03925	[M-H]-	MoNA	neg	1
3,5-Dibromo-L-tyrosine	C9H9Br2NO3	C03224	[M+H-H2O]+	MoNA	pos	1
3,5-Dihydroxyphenylglyoxylate	C8H6O5	C12325	[M]+	BioDeepDB	pos	1
3,5-Diiodo-L-tyrosine	C9H9I2NO3	C01060	[M]-	BioDeepDB	neg	1
3,5-Dinitrosalicylic acid	C7H4N2O7	C11319	[M-H2O-H]-	MoNA	neg	1
3,7-Dimethylquercetin	C17H14O7	C01265	[M+H]+	BioDeepDB	pos	1
3,7-Dimethyluric acid	C7H8N4O3	C16360	[M]-	mzCloud	neg	1
3'-AMP	C10H14N5O7P	C01367	[M-H]-	mzCloud	neg	1
3'-CMP	C9H14N3O8P	C05822	[M]-	GNPS	neg	1
3'-Demethylstaurosporine	C27H24N4O3	C07349	[M+H-H2O]+	BioDeepDB	pos	1
3',5'-Cyclic CMP	C9H12N3O7P	C00941	[M]-	MoNA	neg	1
3',5'-Cyclic dAMP	C10H12N5O5P	C00968	[M-H2O-H]-	MoNA	neg	1
3',5'-Dichloro-2-hydroxy-2-methylbut-3-enanilide	C11H11Cl2NO2	C14207	[M-H]-	BioDeepDB	neg	1
3''-Amino-3''-deoxygentamicin A2	C17H34N4O10	C21266	[M]+	BioDeepDB	pos	1
3''-Deamino-3''-oxonicotianamine	C12H18N2O7	C15486	[M]+	BioDeepDB	pos	1
3''-Oxogentamicin A2	C17H31N3O11	C21265	[M+H]+	BioDeepDB	pos	1
3a-Hydroxy-5b-pregnane-20-one	C21H34O2	C05480	[M+H-H2O]+	BioDeepDB	pos	1
3a,7a-Dihydroxy-5b-cholestane	C27H48O2	C05452	[M]+	BioDeepDB	pos	1
3alpha,12alpha-Dihydroxy-5beta-chol-6-enoate	C24H38O4	C11637	[M]+	BioDeepDB	pos	1
3alpha,7alpha-Dihydroxy-12-oxo-5beta-cholanate	C24H38O5	C01292	[M+H]+	BioDeepDB	pos	1
3beta,5beta-Ketotriol	C27H44O4	C16494	[M]+	BioDeepDB	pos	1
3D-3,5/4-Trihydroxycyclohexane-1,2-dione	C6H8O5	C04287	[M+H]+	BioDeepDB	pos	1
4-(2-Amino-3-hydroxyphenyl)-2,4-dioxobutanoic acid	C10H9NO5	C05645	[M+H]+	BioDeepDB	pos	1
4-(2-Aminophenyl)-2,4-dioxobutanoic acid	C10H9NO4	C01252	[M+H]+	BioDeepDB	pos	1
4-(beta-Acetylaminoethyl)imidazole	C7H11N3O	C05135	[M+H]+	mzCloud	pos	1
4-(beta-D-Glucosyloxy)benzoate	C13H16O8	C03993	[M+H]+	BioDeepDB	pos	1
4-(beta-D-Ribofuranosyl)phenol 5'-phosphate	C11H15O8P	C21107	[M]+	BioDeepDB	pos	1
4-(Dimethylamino)azobenzene	C14H15N3	C03764	[M]+	MoNA	pos	1
4-(Methylnitrosamino)-1-(3-pyridyl)-1-butanone	C10H13N3O2	C16453	[M+H]+	BioDeepDB	pos	1
4-Acetamido-2-aminobutanoic acid	C6H12N2O3	C06442	[M]+	BioDeepDB	pos	1
4-Acetamidobutanoic acid	C6H11NO3	C02946	[M-H]-	BioDeepDB	neg	2
4-Acetylaminobiphenyl	C14H13NO	C20285	[M-H]-	mzCloud	neg	1
4-Acetylbutyrate	C6H10O3	C02129	[M-H2O-H]-	MoNA	neg	1
4-Amino-2-methyl-5-(phosphooxymethyl)pyrimidine	C6H10N3O4P	C04556	[M+H-H2O]+	BioDeepDB	pos	1
4-Amino-4-deoxychorismate	C10H11NO5	C11355	[M]+	BioDeepDB	pos	1
4-Amino-anhydrotetracycline	C20H18N2O7	C06654	[M+H-H2O]+	BioDeepDB	pos	1
4-Aminobenzenesulfonate	C6H7NO3S	C06335	[M+H]+	MoNA	pos	1
4-Aminobutyraldehyde	C4H9NO	C00555	[M+H]+	BioDeepDB	pos	1
4-Aminocatechol	C6H7NO2	C18351	[M+H]+	BioDeepDB	pos	1
4-Aminophenol	C6H7NO	C02372	[M+H]+	BioDeepDB	pos	1
4-Aminopyridine	C5H6N2	C13728	[M+H]+	BioDeepDB	pos	1
4-Aminosalicylate	C7H7NO3	C02518	[M-H]-	mzCloud	neg	1
4-Bromophenol	C6H5BrO	C14453	[M-H]-	MoNA	neg	1
4-Chloro-17alpha-methyl-17beta-hydroxy-4-androsten-3-one	C20H29ClO2	C15358	[M+H]+	mzCloud	pos	1
4-Chloroaniline	C6H6ClN	C14450	[M+H-H2O]+	MoNA	pos	1
4-Chlorophenoxyacetate	C8H7ClO3	C07088	[M-H]-	MoNA	neg	1
4-Coumaroylshikimate	C16H16O7	C02947	[M+H]+	BioDeepDB	pos	1
4-Demethylpremithramycinone	C20H16O9	C12382	[M-H2O+NH4]+	BioDeepDB	pos	1
4-Fumarylacetoacetate	C8H8O6	C01061	[M+H]+	BioDeepDB	pos	1
4-Guanidinobutanoic acid	C5H11N3O2	C01035	[M+H]+	BioDeepDB	pos	1
4-Hydroxy-2-butenoic acid gamma-lactone	C4H4O2	C17601	[M+H]+	BioDeepDB	pos	1
4-Hydroxy-2-quinolone	C9H7NO2	C16716	[M]+	BioDeepDB	pos	2
4-Hydroxy-3-(3-methyl-2-butenyl)acetophenone	C13H16O2	C10702	[M+H-H2O]+	GNPS	pos	1
4-Hydroxy-3-methoxybenzenemethanol	C8H10O3	C06317	[M]+	BioDeepDB	pos	1
4-Hydroxy-3-methylbenzoate	C8H8O3	C21167	[M-H]-	mzCloud	neg	1
4-Hydroxy-5-phenyltetrahydro-1,3-oxazin-2-one	C10H11NO3	C16595	[M+H]+	BioDeepDB	pos	1
4-Hydroxybenzaldehyde	C7H6O2	C00633	[M+H]+	mzCloud	pos	2
4-Hydroxybenzoic acid	C7H6O3	C00156	[M+H]+	BioDeepDB	pos	2
4-Hydroxybenzyl alcohol	C7H8O2	C17467	[M-H]-	BioDeepDB	neg	1
4-Hydroxycinnamic acid	C9H8O3	C00811	[M-H2O+NH4]+	BioDeepDB	pos	2
4-Hydroxycinnamoylagmatine	C14H20N4O2	C04498	[M]+	BioDeepDB	pos	2
4-Hydroxycinnamyl alcohol 4-D-glucoside	C15H20O7	C05855	[M-H]-	mzCloud	neg	1
4-Hydroxyestradiol	C18H24O3	C14209	[M+H]+	BioDeepDB	pos	1
4-Hydroxyphenyl acetate	C8H8O3	C13636	[M-H]-	BioDeepDB	neg	1
4-Hydroxyphenyl-2-propionic acid	C9H10O3	C03080	[M-H2O-H]-	MoNA	neg	1
4-Hydroxyphenylacetaldehyde	C8H8O2	C03765	[M]+	BioDeepDB	pos	1
4-Hydroxyphenylacetylglutamic acid	C13H15NO6	C05595	[M]+	BioDeepDB	pos	1
4-Hydroxyphenylpyruvic acid	C9H8O4	C01179	[M+H]+	BioDeepDB	pos	2
4-Hydroxyproline	C5H9NO3	C01157	[M+H]+	BioDeepDB	pos	1
4-Hydroxystyrene	C8H8O	C05627	[M+H]+	BioDeepDB	pos	1
4-Hydroxytamoxifen	C26H29NO2	C05011	[M+H-H2O]+	BioDeepDB	pos	1
4-Imidazolone-5-propionic acid	C6H8N2O3	C03680	[M+H]+	BioDeepDB	pos	1
4-Isopropylbenzaldehyde	C10H12O	C06577	[M+H]+	mzCloud	pos	1
4-Methoxy-2,2'-bipyrrole-5-carbaldehyde	C10H10N2O2	C21570	[M+H]+	BioDeepDB	pos	1
4-Methoxybenzoate	C8H8O3	C02519	[M-H]-	mzCloud	neg	1
4-Methylamino-4-de(dimethylamino)anhydrotetracycline	C21H20N2O7	C21436	[M]+	BioDeepDB	pos	1
4-Methylbenzaldehyde	C8H8O	C06758	[M+H]+	BioDeepDB	pos	1
4-Methylbenzyl alcohol	C8H10O	C06757	[M]+	BioDeepDB	pos	1
4-Methylcatechol	C7H8O2	C06730	[M-H2O-H]-	BioDeepDB	neg	1
4-Methylumbelliferone	C10H8O3	C03081	[M+H]+	MoNA	pos	2
4-Methylumbelliferone glucuronide	C16H16O9	C11584	[M]+	mzCloud	pos	1
4-Methylumbelliferone sulfate	C10H8O6S	C11585	[M-H]-	MoNA	neg	1
4-Methylumbelliferyl acetate	C12H10O4	C03837	[M-H]-	MoNA	neg	1
4-Nitrocatechol	C6H5NO4	C02235	[M-H]-	MoNA	neg	2
4-Nitrophenol	C6H5NO3	C00870	[M-H]-	mzCloud	neg	1
4-Nitrophenyl phosphate	C6H6NO6P	C03360	[M-H2O-H]-	MoNA	neg	1
4-Nitroquinoline N-oxide	C9H6N2O3	C03474	[M+H]+	MoNA	pos	1
4-O-beta-D-Glucosyl-sinapate	C17H22O10	C02919	[M]+	BioDeepDB	pos	1
4-Octylphenol	C14H22O	C14132	[M+H]+	MoNA	pos	1
4-Oxoglutaramate	C5H7NO4	C05572	[M]+	BioDeepDB	pos	2
4-Oxoproline	C5H7NO3	C01877	[M-H2O-H]-	mzCloud	neg	1
4-p-Coumaroylquinic acid	C16H18O8	C10441	[M]-	GNPS	neg	1
4-Pyridoxic acid	C8H9NO4	C00847	[M-H]-	BioDeepDB	neg	2
4-Quinolinecarboxylic acid	C10H7NO2	C06414	[M]+	BioDeepDB	pos	1
4-tert-Butylphenol	C10H14O	C14200	[M-H]-	mzCloud	neg	1
4-tert-Octylphenol	C14H22O	C14205	[M-H2O-H]-	mzCloud	neg	1
4,4-Dihydroxy-alpha-methylstilbene	C15H14O2	C13632	[M-H2O+NH4]+	BioDeepDB	pos	2
4,4?-Dichlorobenzophenone	C13H8Cl2O	C06643	[M+H]+	MoNA	pos	1
4,4'-Diaminodiphenyl ether	C12H12N2O	C14759	[M+H-H2O]+	mzCloud	pos	1
4,4'-Methylene-bis-(2-chloroaniline)	C13H12Cl2N2	C10999	[M+H]+	mzCloud	pos	1
4,4'-Methylenediphenyl diisocyanate	C15H10N2O2	C19453	[M]-	mzCloud	neg	1
4,4'-Sulfonyldiphenol	C12H10O4S	C14216	[M-H2O-H]-	mzCloud	neg	1
4,4'-Thiodianiline	C12H12N2S	C19303	[M]+	mzCloud	pos	1
4,5-Dihydroorotic acid	C5H6N2O4	C00337	[M+H]+	BioDeepDB	pos	2
4,5,6,7-Tetrahydroisoxazolo(5,4-c)pyridin-3-ol	C6H8N2O2	C13693	[M-H]-	BioDeepDB	neg	1
4'-Hydroxychalcone	C15H12O2	C14232	[M]-	BioDeepDB	neg	1
4'-Hydroxyflavanone	C15H12O3	C19896	[M]+	BioDeepDB	pos	1
4'-Methoxyflavanone	C16H14O3	C19895	[M+H]+	BioDeepDB	pos	1
4'-O-Demethylrebeccamycin	C26H19Cl2N3O7	C19700	[M]+	BioDeepDB	pos	1
4'-O-Desmethylpapaveroxine	C21H23NO7	C21599	[M+H-H2O]+	BioDeepDB	pos	1
4'-O-Methylnorbelladine	C16H19NO3	C16702	[M+H-H2O]+	BioDeepDB	pos	1
4'-O-Methylxanthohumol	C22H24O5	C21492	[M+H]+	BioDeepDB	pos	1
4'-Oxolividamine	C12H23N3O6	C21257	[M+H]+	BioDeepDB	pos	1
4'-Oxonebramine	C12H24N4O5	C21258	[M]+	BioDeepDB	pos	1
4',5,6,7-Tetramethoxyflavone	C19H18O6	C14472	[M+H-H2O]+	MoNA	pos	1
4a-Carbinolamine tetrahydrobiopterin	C9H13N5O3	C00268	[M]+	BioDeepDB	pos	1
4a-Methylzymosterol	C28H46O	C05103	[M+H]+	MetaDNA	pos	2
5-(2-Hydroxyethyl)-4-methylthiazole	C6H9NOS	C04294	[M]+	BioDeepDB	pos	1
5-(Methylthio)-2,3-dioxopentyl phosphate	C6H11O6PS	C15650	[M+H]+	BioDeepDB	pos	1
5-Acetamidovalerate	C7H13NO3	C03087	[M+H]+	BioDeepDB	pos	1
5-Amino-6-(5'-phosphoribitylamino)uracil	C9H17N4O9P	C04454	[M+H]+	BioDeepDB	pos	1
5-Amino-6-(5'-phosphoribosylamino)uracil	C9H15N4O9P	C01268	[M+H]+	BioDeepDB	pos	1
5-Aminoimidazole-4-carboxamide	C4H6N4O	C04051	[M]+	BioDeepDB	pos	2
5-Aminopentanal	C5H11NO	C12455	[M+H]+	BioDeepDB	pos	1
5-Aminopentanoic acid	C5H11NO2	C00431	[M-H]-	BioDeepDB	neg	2
5-Aminosalicylate	C7H7NO3	C07138	[M+H]+	MoNA	pos	1
5-Dehydroavenasterol	C29H46O	C15783	[M+H]+	BioDeepDB	pos	2
5-Deoxyadenosine	C10H13N5O3	C05198	[M]+	BioDeepDB	pos	2
5-Formiminotetrahydrofolic acid	C20H24N8O6	C00664	[M+H]+	BioDeepDB	pos	1
5-Guanidino-3-methyl-2-oxopentanoate	C7H13N3O3	C20234	[M]+	BioDeepDB	pos	1
5-Hydroxy-L-tryptophan	C11H12N2O3	C00643	[M+H]+	BioDeepDB	pos	1
5-Hydroxyconiferyl alcohol	C10H12O4	C12205	[M]+	BioDeepDB	pos	1
5-Hydroxyindoleacetaldehyde	C10H9NO2	C05634	[M+H]+	BioDeepDB	pos	1
5-Hydroxyindoleacetic acid	C10H9NO3	C05635	[M+H]+	BioDeepDB	pos	1
5-Hydroxyindoleacetylglycine	C12H12N2O4	C05832	[M+H]+	BioDeepDB	pos	1
5-Hydroxylysine	C6H14N2O3	C16741	[M+H]+	MoNA	pos	1
5-Hydroxymethyl-2-furaldehyde	C6H6O3	C11101	[M+H]+	mzCloud	pos	1
5-Hydroxymethyluracil	C5H6N2O3	C03088	[M+H]+	BioDeepDB	pos	1
5-Hydroxypentanoic acid	C5H10O3	C02804	[M]+	BioDeepDB	pos	1
5-Hydroxypyrazinamide	C5H5N3O	C01956	[M]+	BioDeepDB	pos	1
5-Hydroxytryptophan	C11H12N2O3	C01017	[M+H]+	mzCloud	pos	1
5-KETE	C20H30O3	C14732	[M+H-H2O]+	BioDeepDB	pos	1
5-Keto-D-gluconate	C6H10O7	C01062	[M-H]-	MetaDNA	neg	2
5-Methoxydimethyltryptamine	C13H18N2O	C08309	[M+H]+	MoNA	pos	1
5-Methoxyindoleacetate	C11H11NO3	C05660	[M+H]+	mzCloud	pos	1
5-Methoxytryptamine	C11H14N2O	C05659	[M+H]+	MoNA	pos	1
5-Methyl-2-furancarboxaldehyde	C6H6O2	C11115	[M+H]+	BioDeepDB	pos	1
5-Methyl-2'-deoxycytidine	C10H15N3O4	C03592	[M-H2O-H]-	mzCloud	neg	1
5-Methylbarbiturate	C5H6N2O3	C05281	[M]+	BioDeepDB	pos	1
5-Methylcytosine	C5H7N3O	C02376	[M+H]+	mzCloud	pos	1
5-Methylphenazine-1-carboxylate	C14H11N2O2	C21295	[M+H]+	BioDeepDB	pos	1
5-Methyltetrahydrofolic acid	C20H25N7O6	C00440	[M+H]+	BioDeepDB	pos	1
5-Nitro-2-(3-phenylpropylamino)benzoic acid	C16H16N2O4	C13705	[M+H]+	BioDeepDB	pos	1
5-Oxo-1,2-campholide	C10H14O3	C02952	[M+H]+	BioDeepDB	pos	1
5-Valerolactone	C5H8O2	C02240	[M+H]+	BioDeepDB	pos	1
5,10-Dihydrophenazine-1-carboxylate	C13H10N2O2	C20981	[M+H-H2O]+	BioDeepDB	pos	1
5,10-Methenyltetrahydrofolic acid	C20H22N7O6	C00445	[M+H]+	BioDeepDB	pos	1
5,10-Methylene-THF	C20H23N7O6	C00143	[M+H]+	BioDeepDB	pos	1
5,5'-Dehydrodivanillate	C16H14O8	C18347	[M-H2O+NH4]+	BioDeepDB	pos	1
5,6-DHET	C20H34O4	C14772	[M+H-H2O]+	BioDeepDB	pos	2
5,6-Dihydro-5-fluorouracil	C4H5FN2O2	C16630	[M+H]+	BioDeepDB	pos	1
5,6,7-Trimethoxycoumarin	C12H12O5	C09313	[M+H-H2O]+	mzCloud	pos	1
5,6,7,8-Tetrahydro-2-naphthoic acid	C11H12O2	C14111	[M+H]+	BioDeepDB	pos	1
5,7-Dihydroxyflavone	C15H10O4	C10028	[M+H]+	BioDeepDB	pos	1
5,7-Dimethoxyflavone	C17H14O4	C10029	[M]-	MoNA	neg	1
5'-Dehydroadenosine	C10H11N5O4	C11500	[M]+	BioDeepDB	pos	1
5'-Deoxy-5-fluorouridine	C9H11FN2O5	C12739	[M+H-H2O]+	BioDeepDB	pos	1
5'-Methylthioadenosine	C11H15N5O3S	C00170	[M+H-H2O]+	BioDeepDB	pos	1
5'-O-beta-D-Glucosylpyridoxine	C14H21NO8	C03996	[M+H]+	BioDeepDB	pos	1
5'-Oxoaverantin	C20H18O8	C20502	[M]+	BioDeepDB	pos	1
5'-Oxoinosine	C10H10N4O5	C01993	[M]+	BioDeepDB	pos	1
5'-Phosphoribosyl-N-formylglycinamide	C8H15N2O9P	C04376	[M+H-H2O]+	BioDeepDB	pos	1
5a-Cholest-8-en-3b-ol	C27H46O	C03845	[M+H-H2O]+	BioDeepDB	pos	1
5a-Pregnane-3,20-dione	C21H32O2	C03681	[M+H-H2O]+	BioDeepDB	pos	1
5a,11a-Dehydrooxytetracycline	C22H22N2O9	C18296	[M+H-H2O]+	BioDeepDB	pos	1
5alpha-Cholestanone	C27H46O	C03238	[M+H-H2O]+	MoNA	pos	2
5alpha-Dihydrodeoxycorticosterone	C21H32O3	C18040	[M+H-H2O]+	BioDeepDB	pos	1
5alpha-Ergosta-7,22-diene-3beta,5-diol	C28H46O2	C04416	[M+H-H2O]+	BioDeepDB	pos	2
5beta-Cholestanone	C27H46O	C03091	[M]+	BioDeepDB	pos	1
6-Acetyl-D-glucose	C8H14O7	C02655	[M-H]-	MetaDNA	neg	2
6-Acetylmorphine	C19H21NO4	C11781	[M+H]+	mzCloud	pos	1
6-Amino-6-deoxyfutalosine	C19H19N5O6	C20773	[M+H-H2O]+	BioDeepDB	pos	1
6-Aminopenicillanic acid	C8H12N2O3S	C02954	[M]-	BioDeepDB	neg	1
6-Deoxy-5-ketofructose 1-phosphate	C6H11O8P	C16848	[M+H-H2O]+	BioDeepDB	pos	1
6-Hydroxydaidzein	C15H10O5	C14314	[M]+	BioDeepDB	pos	1
6-Hydroxyhexanoic acid	C6H12O3	C06103	[M-H]-	MoNA	neg	2
6-Hydroxymelatonin	C13H16N2O3	C05643	[M-H2O-H]-	BioDeepDB	neg	1
6-Hydroxynicotinic acid	C6H5NO3	C01020	[M-H]-	BioDeepDB	neg	1
6-Hydroxytryprostatin B	C21H25N3O3	C20513	[M+H]+	BioDeepDB	pos	1
6-Keto-prostaglandin F1a	C20H34O6	C05961	[M+H]+	BioDeepDB	pos	1
6-Methoxymellein	C11H12O4	C02381	[M+H]+	BioDeepDB	pos	1
6-Methylaminopurine	C6H7N5	C08434	[M]+	mzCloud	pos	1
6-Methylmercaptopurine	C6H6N4S	C16614	[M]-	BioDeepDB	neg	1
6-Methylpretetramide	C20H15NO6	C06629	[M+H-H2O]+	BioDeepDB	pos	1
6-O-Methyldeacetylisoipecoside	C26H35NO11	C21566	[M+H-H2O]+	BioDeepDB	pos	1
6-O-Methylnorlaudanosoline	C17H19NO4	C05203	[M+H]+	BioDeepDB	pos	1
6-Paradol	C17H26O3	C10482	[M+H]+	BioDeepDB	pos	1
6-Phosphogluconic acid	C6H13O10P	C00345	[M+H]+	BioDeepDB	pos	2
6-Thioguanosine monophosphate	C10H14N5O7PS	C16619	[M+H]+	BioDeepDB	pos	1
6-Thioinosine-5'-monophosphate	C10H13N4O7PS	C04646	[M+H-H2O]+	MoNA	pos	1
6-Thiourate	C5H4N4O2S	C16613	[M-H2O-H]-	mzCloud	neg	1
6-Tuliposide B	C11H18O9	C21186	[M-H]-	MetaDNA	neg	2
6,8a-Seco-6,8a-deoxy-5-oxoavermectin ''1b'' aglycone	C33H46O7	C11961	[M+H-H2O]+	BioDeepDB	pos	1
6'-Dehydro-6'-oxoparomamine	C12H23N3O7	C17583	[M]+	BioDeepDB	pos	1
6'-Oxo-G418	C20H38N4O10	C21268	[M]+	BioDeepDB	pos	1
6'-Oxogentamicin X2	C19H36N4O10	C21267	[M]+	BioDeepDB	pos	1
6'-Oxolividamine	C12H23N3O6	C21256	[M]+	BioDeepDB	pos	1
6''-Malonylgenistin	C24H22O13	C16192	[M-H]-	GNPS	neg	1
6beta-Hydroxytestosterone	C19H28O3	C14497	[M-H2O-H]-	BioDeepDB	neg	1
7-Aminomethyl-7-carbaguanine	C7H9N5O	C16675	[M]+	BioDeepDB	pos	1
7-Dehydrodesmosterol	C27H42O	C05107	[M+H]+	BioDeepDB	pos	2
7-Demethylmitomycin A	C15H17N3O6	C21163	[M+H]+	BioDeepDB	pos	1
7-Isopropyl-1,4-dimethylazulene	C15H18	C09675	[M+H]+	MoNA	pos	1
7-Mercaptoheptanoylthreonine	C11H21NO4S	C16594	[M+H-H2O]+	BioDeepDB	pos	1
7-Methoxyisoflavone	C16H12O3	C15616	[M]+	BioDeepDB	pos	1
7-Methyladenine	C6H7N5	C02241	[M+H]+	BioDeepDB	pos	1
7-Methylguanine	C6H7N5O	C02242	[M]-	BioDeepDB	neg	1
7-Methylxanthine	C6H6N4O2	C16353	[M-H2O-H]-	mzCloud	neg	1
7-Methylxanthosine	C11H15N4O6	C16352	[M+H]+	BioDeepDB	pos	1
7,4'-Dihydroxyflavone	C15H10O4	C12123	[M+H]+	BioDeepDB	pos	1
7,8-Diaminononanoate	C9H20N2O2	C01037	[M+H]+	BioDeepDB	pos	1
7,8-Dihydromethanopterin	C30H43N6O16P	C05927	[M+H]+	BioDeepDB	pos	1
7,8-Dihydromonapterin	C9H13N5O4	C21008	[M+H]+	BioDeepDB	pos	1
7,8-Dihydroneopterin	C9H13N5O4	C04874	[M]-	BioDeepDB	neg	1
7,8-Dihydropteroic acid	C14H14N6O3	C00921	[M+H-H2O]+	BioDeepDB	pos	1
7(1)-Hydroxychlorophyllide a	C35H34MgN4O6	C16540	[M]+	BioDeepDB	pos	1
8-Amino-7-oxononanoate	C9H17NO3	C01092	[M+H]+	BioDeepDB	pos	2
8-Amino-8-demethylriboflavin	C16H19N5O6	C21646	[M+H]+	BioDeepDB	pos	1
8-Amino-8-demethylriboflavin 5'-phosphate	C16H20N5O9P	C21805	[M]+	BioDeepDB	pos	1
8-Anilino-1-naphthalene sulfonate	C16H13NO3S	C11326	[M]+	BioDeepDB	pos	1
8-C-Glucosylnaringenin	C21H22O10	C16492	[M+H]+	BioDeepDB	pos	1
8-Demethyl-8-(methylamino)riboflavin	C17H21N5O6	C21648	[M]+	BioDeepDB	pos	1
8-Demethyl-8-alpha-L-rhamnosyltetracenomycin C	C28H28O15	C20974	[M]+	BioDeepDB	pos	1
8-Demethyl-8-formylriboflavin 5'-phosphate	C17H19N4O10P	C21803	[M-H2O+NH4]+	BioDeepDB	pos	1
8-Demethylnovobiocic acid	C21H19NO6	C20629	[M+H]+	BioDeepDB	pos	1
8-Ethyl-12-methyl-3-vinylbacteriochlorophyllide d	C33H32MgN4O3	C18157	[M-H2O+NH4]+	BioDeepDB	pos	1
8-Ethyl-12-methylbacteriochlorophyllide d	C33H34MgN4O4	C21431	[M]+	BioDeepDB	pos	1
8-Hydroxyquinoline	C9H7NO	C19434	[M+H]+	BioDeepDB	pos	1
8-Isoprostane	C20H34O5	C13809	[M]-	BioDeepDB	neg	1
8-Methoxykynurenate	C11H9NO4	C05830	[M+H]+	BioDeepDB	pos	1
8,11,14-Eicosatrienoic acid	C20H34O2	C03242	[M+H-H2O]+	BioDeepDB	pos	2
8,12-Diethyl-3-vinylbacteriochlorophyllide d	C34H34MgN4O3	C21427	[M+H-H2O]+	BioDeepDB	pos	1
8,9-DiHETrE	C20H34O4	C14773	[M+H]+	BioDeepDB	pos	2
8,9-EET	C20H32O3	C14769	[M]+	BioDeepDB	pos	1
9-cis-Retinal	C20H28O	C16681	[M+H]+	mzCloud	pos	1
9-cis-Retinoic acid	C20H28O2	C15493	[M+H]+	BioDeepDB	pos	1
9-cis-Retinol	C20H30O	C16682	[M]+	BioDeepDB	pos	1
9-Hydroxyphenanthrene	C14H10O	C11430	[M-H2O-H]-	MoNA	neg	1
9-OxoODE	C18H30O3	C14766	[M+H-H2O]+	mzCloud	pos	2
9-Riburonosyladenine	C10H11N5O5	C11501	[M+H]+	BioDeepDB	pos	1
9,10-DHOME	C18H34O4	C14828	[M+H]+	BioDeepDB	pos	1
9,10-Dihydroxybenzo[a]pyrene	C20H12O2	C18278	[M+H-H2O]+	BioDeepDB	pos	1
9,10-Dihydroxystearate	C18H36O4	C19622	[M+H-H2O]+	BioDeepDB	pos	2
9,10-Epoxyoctadecenoic acid	C18H32O3	C14825	[M-H]-	BioDeepDB	neg	1
9(S)-HPODE	C18H32O4	C14827	[M-H]-	BioDeepDB	neg	2
9(S)-HPOT	C18H30O4	C16321	[M+H]+	BioDeepDB	pos	1
9S-hydroxy-11,15-dioxo-5Z,13E-prostadienoic acid	C20H30O5	C04758	[M]+	BioDeepDB	pos	1
A alpha C	C11H9N3	C19186	[M+H]+	MoNA	pos	1
Abacavir	C14H18N6O	C07624	[M+H]+	BioDeepDB	pos	1
Abscisic acid glucose ester	C21H30O9	C15970	[M]+	BioDeepDB	pos	1
Acebutolol	C18H28N2O4	C06803	[M+H]+	BioDeepDB	pos	1
Acephate	C4H10NO3PS	C14426	[M]-	BioDeepDB	neg	1
Acetaminophen	C8H9NO2	C06804	[M+H]+	mzCloud	pos	1
Acetamiprid	C10H11ClN4	C18507	[M+H]+	mzCloud	pos	1
Acetazolamide	C4H6N4O3S2	C06805	[M+H-H2O]+	BioDeepDB	pos	1
Acetoacetic acid	C4H6O3	C00164	[M+H]+	BioDeepDB	pos	2
Acetohexamide	C15H20N2O4S	C06806	[M+H-H2O]+	BioDeepDB	pos	1
Acetoin	C4H8O2	C00466	[M+H]+	BioDeepDB	pos	1
Acetophenazine	C23H29N3O2S	C06807	[M]+	MoNA	pos	1
Acetophenone	C8H8O	C07113	[M+H]+	BioDeepDB	pos	1
Acetosyringone	C10H12O4	C10664	[M-H]-	mzCloud	neg	1
Acetyl-maltose	C14H24O12	C02130	[M-H]-	MetaDNA	neg	2
Acetylcholine	C7H16NO2	C01996	[M+H]+	BioDeepDB	pos	2
Acetylcholine chloride	C7H16NO2. Cl	C08201	[M]+	BioDeepDB	pos	2
Acetylcysteine	C5H9NO3S	C06809	[M]+	BioDeepDB	pos	2
Acetylisoniazid	C8H9N3O2	C07585	[M]-	BioDeepDB	neg	1
Acetylphosphate	C2H5O5P	C00227	[M]+	BioDeepDB	pos	2
Aciclovir	C8H11N5O3	C06810	[M-H]-	MoNA	neg	1
Aclacinomycin A	C42H53NO15	C18638	[M]-	BioDeepDB	neg	1
Aclacinomycin T	C30H35NO10	C18634	[M-H]-	BioDeepDB	neg	1
Aconifine	C34H47NO12	C08655	[M+H]+	MoNA	pos	1
Aconitine	C34H47NO11	C06091	[M]+	MoNA	pos	1
Acridine	C13H9N	C20141	[M]+	mzCloud	pos	1
Acteoside	C29H36O15	C10501	[M-H2O-H]-	MoNA	neg	1
Actinonin	C19H35N3O5	C12056	[M-H]-	MoNA	neg	1
Adefovir	C8H12N5O4P	C11277	[M+H]+	mzCloud	pos	1
Adenine	C5H5N5	C00147	[M+H]+	BioDeepDB	pos	1
Adenosine	C10H13N5O4	C00212	[M]+	BioDeepDB	pos	2
Adenosine 2'-phosphate	C10H14N5O7P	C00946	[M-H]-	MoNA	neg	1
Adenosine 5-O-(3-thiodiphophate)	C10H15N5O9P2S	C13743	[M]-	BioDeepDB	neg	1
Adipate semialdehyde	C6H10O3	C06102	[M-H]-	MetaDNA	neg	2
Adipic acid	C6H10O4	C06104	[M-H]-	BioDeepDB	neg	2
ADP	C10H15N5O10P2	C00008	[M]-	BioDeepDB	neg	1
ADP-glucose	C16H25N5O15P2	C00498	[M]+	BioDeepDB	pos	1
Adrenosterone	C19H24O3	C05285	[M+H-H2O]+	MoNA	pos	2
Aflatoxin B1	C17H12O6	C06800	[M-H]-	BioDeepDB	neg	2
Aflatoxin B2	C17H14O6	C16753	[M+H]+	mzCloud	pos	1
Aflatoxin G1	C17H12O7	C16755	[M-H2O-H]-	mzCloud	neg	1
Aflatoxin G2	C17H14O7	C16754	[M+H]+	mzCloud	pos	1
AFMK	C13H16N2O4	C05642	[M-H2O-H]-	mzCloud	neg	1
Afzelechin	C15H14O5	C09320	[M+H]+	BioDeepDB	pos	1
Afzelechin-(4alpha->8)-afzelechin	C30H26O10	C10209	[M]-	MoNA	neg	1
Agmatine	C5H14N4	C00179	[M+H]+	BioDeepDB	pos	1
Agnuside	C22H26O11	C09765	[M-H2O-H]-	mzCloud	neg	1
AICAR	C9H15N4O8P	C04677	[M]+	BioDeepDB	pos	1
Ajmalicine	C21H24N2O3	C09024	[M-H2O-H]-	BioDeepDB	neg	1
Ajmaline	C20H26N2O2	C06542	[M+H]+	BioDeepDB	pos	1
Aklaviketone	C22H18O8	C12423	[M+H]+	BioDeepDB	pos	1
Aklavinone	C22H20O8	C12424	[M+H-H2O]+	BioDeepDB	pos	1
Alachlor	C14H20ClNO2	C10928	[M+H]+	BioDeepDB	pos	1
Alanopine	C6H11NO4	C03210	[M+H]+	GNPS	pos	1
Alantolactone	C15H20O2	C09289	[M+H]+	BioDeepDB	pos	1
Alanyltryptophan	C11H12N2O2	C00806	[M+H]+	BioDeepDB	pos	1
Albendazole	C12H15N3O2S	C01779	[M]-	MoNA	neg	1
albendazole S-oxide	C12H15N3O3S	C02809	[M+H]+	MoNA	pos	1
Albendazole sulfone	C12H15N3O4S	C16626	[M+H]+	BioDeepDB	pos	1
Albuterol	C13H21NO3	C06811	[M-H2O-H]-	BioDeepDB	neg	1
Aldicarb	C7H14N2O2S	C11015	[M]-	GNPS	neg	1
Aldohexose 6-phosphate	C6H13O9P	C03251	[M+H]+	BioDeepDB	pos	1
Aldosterone	C21H28O5	C01780	[M+H-H2O]+	BioDeepDB	pos	1
Alfentanil	C21H32N6O3	C08005	[M+H-H2O]+	MoNA	pos	1
Alizarin	C14H8O4	C01474	[M+H-H2O]+	BioDeepDB	pos	1
all-trans-Retinoic acid	C20H28O2	C00777	[M-H]-	BioDeepDB	neg	2
Allantoic acid	C4H8N4O4	C00499	[M+H-H2O]+	MoNA	pos	1
Allantoin	C4H6N4O3	C01551	[M]+	BioDeepDB	pos	1
Allocholic acid	C24H40O5	C00695	[M-H]-	BioDeepDB	neg	1
Allocystathionine	C7H14N2O4S	C00542	[M+H-H2O]+	BioDeepDB	pos	1
Allopregnanolone	C21H34O2	C13712	[M+H-H2O]+	BioDeepDB	pos	1
Allose	C6H12O6	C01487	[M-H]-	BioDeepDB	neg	1
Aloesin	C19H22O9	C08994	[M+H-H2O]+	mzCloud	pos	1
Alpha-Carotene	C40H56	C05433	[M]+	BioDeepDB	pos	1
alpha-Cyclopiazonic acid	C20H20N2O3	C03032	[M+H]+	MoNA	pos	1
alpha-D-Galactosyl-1,3-beta-D-galactosyl-1,4-N-acetyl-D-glucosamine	C20H35NO16	C04847	[M+H-H2O]+	BioDeepDB	pos	1
Alpha-D-Glucose	C6H12O6	C00267	[M-H]-	BioDeepDB	neg	2
alpha-D-Ribose 1-phosphate	C5H11O8P	C00620	[M-H]-	mzCloud	neg	1
Alpha-dimorphecolic acid	C18H32O3	C14767	[M+H]+	BioDeepDB	pos	1
alpha-Ergocryptine	C32H41N5O5	C07545	[M-H2O-H]-	MoNA	neg	1
alpha-Ketoisovaleric acid	C5H8O3	C00141	[M+H]+	BioDeepDB	pos	1
Alpha-Linolenic acid	C18H30O2	C06427	[M+H]+	BioDeepDB	pos	2
Alpha-Linolenoyl ethanolamide	C22H39NO2	C13828	[M+H]+	BioDeepDB	pos	1
alpha-Mangostin	C24H26O6	C10080	[M]+	BioDeepDB	pos	1
alpha-Naphthyl-beta-D-glucuronide	C16H16O7	C11586	[M+H]+	BioDeepDB	pos	1
alpha-Santonin	C15H18O3	C02206	[M+H-H2O]+	BioDeepDB	pos	1
alpha-Tocopherol	C29H50O2	C02477	[M]+	BioDeepDB	pos	2
Alpha-Tocotrienol	C29H44O2	C14153	[M-H]-	BioDeepDB	neg	2
alpha-Zearalanol	C18H26O5	C14752	[M+H-H2O]+	mzCloud	pos	1
alpha-Zearalenol	C18H24O5	C14750	[M-H2O-H]-	MoNA	neg	1
alpha,omega-Diamine	C2H8N2(C2H4)n	C02896	[M+H]+	mzCloud	pos	1
Alprazolam	C17H13ClN4	C06817	[M+H-H2O]+	mzCloud	pos	1
Altanserin	C22H22FN3O2S	C11734	[M+H-H2O]+	GNPS	pos	1
Alternariol	C14H10O5	C16838	[M]-	BioDeepDB	neg	1
Amarogentin	C29H30O13	C09767	[M+H-H2O]+	BioDeepDB	pos	1
Amaroswerin	C29H30O14	C17519	[M-H2O-H]-	GNPS	neg	1
Amentoflavone	C30H18O10	C10018	[M-H2O-H]-	BioDeepDB	neg	1
Amifostine	C5H15N2O3PS	C06819	[M]+	MoNA	pos	1
Amikacin	C22H43N5O13	C06820	[M]+	MoNA	pos	1
Amiloride	C6H8ClN7O	C06821	[M+H]+	BioDeepDB	pos	1
Amino acid(Arg-)	C6H14N4O2	C02385	[M]-	mzCloud	neg	1
Aminoadipic acid	C6H11NO4	C00956	[M-H2O-H]-	BioDeepDB	neg	2
Aminocaproic acid	C6H13NO2	C02378	[M-H]-	BioDeepDB	neg	2
Aminoglutethimide	C13H16N2O2	C07617	[M+H]+	BioDeepDB	pos	2
Aminomalonic acid	C3H5NO4	C00872	[M]+	BioDeepDB	pos	1
Aminopentol	C22H47NO5	C19805	[M+H-H2O]+	mzCloud	pos	1
Amitriptyline	C20H23N	C06824	[M]+	MoNA	pos	1
Amlodipine	C20H25ClN2O5	C06825	[M+H]+	BioDeepDB	pos	1
Ammelide	C3H4N4O2	C08734	[M]+	BioDeepDB	pos	1
Ammeline	C3H5N5O	C08733	[M+H]+	BioDeepDB	pos	1
Amobarbital	C11H18N2O3	C07536	[M]+	mzCloud	pos	1
Amodiaquine	C20H22ClN3O	C07626	[M+H-H2O]+	BioDeepDB	pos	1
Amoxicillin	C16H19N3O5S	C06827	[M]-	BioDeepDB	neg	1
AMP	C10H14N5O7P	C00020	[M-H]-	BioDeepDB	neg	1
Amphetamine	C9H13N	C07514	[M+H]+	mzCloud	pos	1
Ampicillin	C16H19N3O4S	C06574	[M]+	mzCloud	pos	1
Amygdalin	C20H27NO11	C08325	[M]-	MetaDNA	neg	2
Anandamide	C22H37NO2	C11695	[M+H]+	BioDeepDB	pos	1
Anastrozole	C17H19N5	C08159	[M+H]+	BioDeepDB	pos	1
Anatabine	C10H12N2	C10126	[M+H]+	BioDeepDB	pos	1
Ancymidol	C15H16N2O2	C18774	[M+H]+	mzCloud	pos	1
Andrographolide	C20H30O5	C20214	[M+H-H2O]+	mzCloud	pos	1
Androsta-1,4-diene-3,17-dione	C19H24O2	C20144	[M+H-H2O]+	mzCloud	pos	1
Androstenedione	C19H26O2	C00280	[M+H]+	mzCloud	pos	1
Androsterone	C19H30O2	C00523	[M+H]+	BioDeepDB	pos	1
Androsterone glucuronide	C25H38O8	C11135	[M-H2O-H]-	mzCloud	neg	1
Angiotensin III	C46H66N12O9	C15848	[M]-	BioDeepDB	neg	1
Angustine	C20H15N3O	C09032	[M]+	MoNA	pos	1
Anhalamine	C11H15NO3	C12231	[M+H]+	BioDeepDB	pos	1
Anhalonine	C13H19NO3	C16705	[M+H]+	BioDeepDB	pos	1
Anhydrotetracycline	C22H22N2O7	C02811	[M]+	mzCloud	pos	1
Aniline	C6H7N	C00292	[M+H]+	BioDeepDB	pos	1
Anisomycin	C14H19NO4	C11281	[M+H]+	BioDeepDB	pos	1
Anisotropine methylbromide	C17H32NO2. Br	C06830	[M+H]+	mzCloud	pos	1
Ansamitocinoside P-3	C37H51ClN2O14	C20139	[M+H]+	BioDeepDB	pos	1
Anserine	C10H16N4O3	C01262	[M-H2O-H]-	BioDeepDB	neg	1
Anthocyanin 3'-O-beta-D-glucoside	C21H21O7	C15550	[M+H]+	BioDeepDB	pos	1
Antiarol	C9H12O4	C10765	[M+H]+	BioDeepDB	pos	2
Antibiotic G-418	C20H40N4O10	C17703	[M]+	BioDeepDB	pos	1
Antibiotic JI-20A	C19H39N5O9	C17704	[M]+	BioDeepDB	pos	1
Antimycin A1	C28H40N2O9	C11339	[M+H]+	GNPS	pos	1
Antipyrine	C11H12N2O	C13244	[M+H]+	MoNA	pos	1
Apigenin	C15H10O5	C01477	[M-H]-	BioDeepDB	neg	1
Apigenin 7-O-beta-D-glucoside	C21H20O10	C04608	[M]-	mzCloud	neg	1
Apiin	C26H28O14	C04858	[M+H-H2O]+	BioDeepDB	pos	1
Apiole	C12H14O4	C10429	[M+H-H2O]+	BioDeepDB	pos	2
Apramycin sulfate	C21H41N5O11	C01555	[M-H2O-H]-	MoNA	neg	1
Aprobarbital	C10H14N2O3	C07826	[M]-	MoNA	neg	1
Arachidic acid	C20H40O2	C06425	[M]+	BioDeepDB	pos	1
Arachidonic acid	C20H32O2	C00219	[M+H]+	BioDeepDB	pos	2
Arachidonyltrifluoromethane	C21H31F3O	C01397	[M-H]-	BioDeepDB	neg	1
Arbutin	C12H16O7	C06186	[M-H]-	MoNA	neg	1
Arctiin	C27H34O11	C16915	[M]+	mzCloud	pos	1
Arecoline	C8H13NO2	C10129	[M+H]+	mzCloud	pos	1
Argininosuccinic acid	C10H18N4O6	C03406	[M+H]+	BioDeepDB	pos	2
Aripiprazole	C23H27Cl2N3O2	C12564	[M]-	MoNA	neg	1
Aristolochic acid	C17H11NO7	C08469	[M-H]-	BioDeepDB	neg	1
Aromadendrin	C15H12O6	C00974	[M+H]+	BioDeepDB	pos	1
Aromatic aldehyde	C7H6O	C00193	[M+H]+	BioDeepDB	pos	1
Ascorbate	C6H8O6	C00072	[M-H]-	BioDeepDB	neg	2
Asiatic acid	C30H48O5	C08617	[M+H]+	mzCloud	pos	1
Aspartame	C14H18N2O5	C11045	[M+H]+	BioDeepDB	pos	1
Aspartylglycosamine	C12H21N3O8	C04540	[M+H]+	BioDeepDB	pos	1
Asperuloside	C18H22O11	C09769	[M-H2O-H]-	mzCloud	neg	1
Aspirin	C9H8O4	C01405	[M-H]-	MoNA	neg	1
Astemizole	C28H31FN4O	C06832	[M]+	mzCloud	pos	1
Astilbin	C21H22O11	C17449	[M-H]-	mzCloud	neg	1
Astragalin	C21H20O11	C12249	[M+H-H2O]+	BioDeepDB	pos	1
Astringin	C20H22O9	C10245	[M]-	MoNA	neg	1
Asulam	C8H10N2O4S	C18350	[M-H]-	MoNA	neg	1
Asymmetric dimethylarginine	C8H18N4O2	C03626	[M+H]+	BioDeepDB	pos	1
Atalaphylline	C23H25NO4	C10645	[M-H2O-H]-	GNPS	neg	1
Atorvastatin	C33H35FN2O5	C06834	[M-H]-	mzCloud	neg	1
Atovaquone	C22H19ClO3	C06835	[M]-	BioDeepDB	neg	1
ATP	C10H16N5O13P3	C00002	[M]+	BioDeepDB	pos	1
Atraton	C9H17N5O	C19098	[M+H-H2O]+	MoNA	pos	1
Atrazine	C8H14ClN5	C06551	[M+H]+	mzCloud	pos	1
Aucubin	C15H22O9	C09771	[M]-	MoNA	neg	1
Aureusidin	C15H10O6	C08576	[M-H2O+NH4]+	BioDeepDB	pos	1
Aurin	C19H14O3	C14213	[M+H]+	BioDeepDB	pos	2
Avenasterol	C29H48O	C08821	[M]+	BioDeepDB	pos	1
Avermectin B1a	C48H72O14	C11983	[M+H]+	BioDeepDB	pos	1
Avermectin B1b aglycone	C33H46O8	C11963	[M]+	BioDeepDB	pos	1
Azacitidine	C8H12N4O5	C11262	[M+H-H2O]+	BioDeepDB	pos	1
Azadirachtin A	C35H44O16	C08748	[M]-	BioDeepDB	neg	1
Azaserine	C5H7N3O4	C19194	[M-H2O-H]-	MoNA	neg	1
Azatadine	C20H22N2	C07774	[M+H]+	mzCloud	pos	1
Azathioprine	C9H7N7O2S	C06837	[M+H]+	GNPS	pos	1
Azelaic acid	C9H16O4	C08261	[M-H]-	BioDeepDB	neg	2
Azelastine	C22H24ClN3O	C07768	[M+H-H2O]+	BioDeepDB	pos	1
Azlocillin	C20H23N5O6S	C06839	[M+H-H2O]+	BioDeepDB	pos	1
Azobenzene	C12H10N2	C19334	[M+H]+	MoNA	pos	1
Azoxystrobin	C22H17N3O5	C18558	[M]+	mzCloud	pos	1
Bacampicillin	C21H27N3O7S	C08122	[M+H]+	BioDeepDB	pos	1
Baccatin III	C31H38O11	C11900	[M+H-H2O]+	BioDeepDB	pos	1
Baclofen	C10H12ClNO2	C06841	[M]+	BioDeepDB	pos	1
Bacteriochlorophyllide g	C35H34MgN4O5	C21441	[M+H-H2O]+	BioDeepDB	pos	1
BADGE	C21H24O4	C14348	[M+H-H2O]+	mzCloud	pos	1
Baicalein	C15H10O5	C10023	[M+H]+	BioDeepDB	pos	1
Baicalin	C21H18O11	C10025	[M]-	BioDeepDB	neg	1
Barbituric acid	C4H4N2O3	C00813	[M+H-H2O]+	BioDeepDB	pos	1
Beauvericin	C45H57N3O9	C11590	[M]-	BioDeepDB	neg	1
Beclometasone dipropionate	C28H37ClO7	C07813	[M+H]+	GNPS	pos	1
Behenic acid	C22H44O2	C08281	[M-H]-	BioDeepDB	neg	1
Benazepril	C24H28N2O5	C06843	[M+H-H2O]+	BioDeepDB	pos	1
Bendroflumethiazide	C15H14F3N3O4S2	C07758	[M-H]-	BioDeepDB	neg	1
Benfuracarb	C20H30N2O5S	C11073	[M+H]+	BioDeepDB	pos	1
Bensulfuron-methyl	C16H18N4O7S	C10937	[M]+	mzCloud	pos	1
Bensulide	C14H24NO4PS3	C18703	[M+H]+	mzCloud	pos	1
Bentazone	C10H12N2O3S	C10965	[M]-	BioDeepDB	neg	1
Benthiavalicarb isopropyl	C18H24FN3O3S	C18415	[M]-	MoNA	neg	1
Benzaldehyde	C7H6O	C00261	[M+H]+	BioDeepDB	pos	1
Benzamide	C7H7NO	C09815	[M+H]+	mzCloud	pos	1
Benzamidine	C7H8N2	C01784	[M+H]+	MoNA	pos	1
Benzatropine	C21H25NO	C06846	[M]+	BioDeepDB	pos	1
Benzimidazole	C7H6N2	C02009	[M+H]+	MoNA	pos	1
Benzoate	C7H6O2	C00180	[M]-	BioDeepDB	neg	1
Benzocaine	C9H11NO2	C07527	[M+H]+	mzCloud	pos	1
Benzoin	C14H12O2	C01408	[M+H]+	MoNA	pos	1
Benzophenone	C13H10O	C06354	[M+H]+	mzCloud	pos	1
Benzoyl phosphate	C7H7O5P	C06206	[M+H-H2O]+	BioDeepDB	pos	1
Benzyl Benzoate	C14H12O2	C12537	[M-H2O-H]-	MoNA	neg	1
Benzyl isothiocyanate	C8H7NS	C03098	[M+H-H2O]+	MoNA	pos	1
Benzylamine	C7H9N	C15562	[M+H]+	BioDeepDB	pos	1
Benzylglucosinolate	C14H19NO9S2	C02153	[M]-	MoNA	neg	1
Bepridil	C24H34N2O	C06847	[M+H]+	BioDeepDB	pos	1
Berbamine	C37H40N2O6	C09357	[M-H]-	MoNA	neg	1
Berberine	C20H18NO4	C00757	[M+H]+	BioDeepDB	pos	1
Berberine chloride	C20H18NO4. Cl	C12679	[M]-	MoNA	neg	1
Bestatin	C16H24N2O4	C00732	[M-H]-	MoNA	neg	1
beta-1,2-Mannotriose	C18H32O16	C21454	[M]-	MetaDNA	neg	2
beta-Alanine	C3H7NO2	C00099	[M+H]+	BioDeepDB	pos	1
beta-Alanyl-L-arginine	C9H19N5O3	C05340	[M]+	BioDeepDB	pos	1
beta-Alanyl-L-lysine	C9H19N3O3	C05341	[M+H]+	BioDeepDB	pos	1
Beta-Carboline	C11H8N2	C20157	[M+H]+	MoNA	pos	1
beta-D-Fructose	C6H12O6	C02336	[M-H]-	mzCloud	neg	1
Beta-D-Fructose 6-phosphate	C6H13O9P	C05345	[M]+	BioDeepDB	pos	1
beta-D-Galactosyl-(1->4)-L-rhamnose	C12H22O10	C19758	[M]+	BioDeepDB	pos	1
beta-D-Glucopyranuronic acid	C6H10O7	C08350	[M]-	mzCloud	neg	1
beta-D-Glucosamine	C6H13NO5	C08349	[M+H]+	BioDeepDB	pos	1
Beta-D-Glucose	C6H12O6	C00221	[M]+	BioDeepDB	pos	1
Beta-D-Glucose 6-phosphate	C6H13O9P	C01172	[M+H]+	BioDeepDB	pos	1
Beta-Guanidinopropionic acid	C4H9N3O2	C03065	[M]+	BioDeepDB	pos	2
beta-Lactose	C12H22O11	C01970	[M+H-H2O]+	BioDeepDB	pos	2
beta-N-Acetylglucosamine	C8H15NO6	C03878	[M-H2O-H]-	BioDeepDB	neg	1
beta-Rhodomycin	C28H33NO10	C18642	[M+H]+	BioDeepDB	pos	1
beta-Sitosterol	C29H50O	C01753	[M+H-H2O]+	BioDeepDB	pos	2
Beta-tocopherol	C28H48O2	C14152	[M]+	BioDeepDB	pos	1
Beta-Tyrosine	C9H11NO3	C04368	[M+H]+	MoNA	pos	1
Betaine	C5H11NO2	C00719	[M+H]+	BioDeepDB	pos	2
Betaine aldehyde	C5H12NO	C00576	[M]+	BioDeepDB	pos	1
Betamethasone	C22H29FO5	C06848	[M+H-H2O]+	MoNA	pos	1
Bicalutamide	C18H14F4N2O4S	C08160	[M-H2O-H]-	BioDeepDB	neg	1
Bicuculline	C20H17NO6	C09364	[M-H2O-H]-	MoNA	neg	1
Bifenazate	C17H20N2O3	C18589	[M-H2O-H]-	BioDeepDB	neg	1
Bilirubin	C33H36N4O6	C00486	[M+H-H2O]+	BioDeepDB	pos	1
Biliverdin	C33H34N4O6	C00500	[M+H]+	BioDeepDB	pos	1
Bilobalide A	C15H18O8	C07605	[M]+	BioDeepDB	pos	1
Bilobol	C21H34O2	C10770	[M-H2O-H]-	MoNA	neg	1
Biochanin A	C16H12O5	C00814	[M+H]+	BioDeepDB	pos	2
Biocytin	C16H28N4O4S	C05552	[M]+	mzCloud	pos	1
Biopterin	C9H11N5O3	C06313	[M+H]+	mzCloud	pos	2
Bioresmethrin	C22H26O3	C16810	[M+H]+	mzCloud	pos	2
Biotin	C10H16N2O3S	C00120	[M-H]-	MoNA	neg	2
Biotinyl-5'-AMP	C20H28N7O9PS	C05921	[M]+	BioDeepDB	pos	1
Bis(2-ethylhexyl)phthalate	C24H38O4	C03690	[M+H-H2O]+	mzCloud	pos	1
Bis(4-nitrophenyl)phosphate	C12H9N2O8P	C03779	[M-H2O-H]-	MoNA	neg	1
Bis(beta-D-glucosyl) crocetin	C32H44O14	C19868	[M]+	BioDeepDB	pos	1
Bisdemethoxycurcumin	C19H16O4	C17743	[M]+	BioDeepDB	pos	1
Bisphenol A	C15H16O2	C13624	[M]+	MoNA	pos	1
Bitertanol	C20H23N3O2	C11258	[M]+	mzCloud	pos	1
Bithionol	C12H6Cl4O2S	C07967	[M-H2O-H]-	BioDeepDB	neg	1
Biuret	C2H5N3O2	C06555	[M+H-H2O]+	MoNA	pos	1
Blasticidin S	C17H26N8O5	C02010	[M-H2O-H]-	MoNA	neg	1
Boscalid	C18H12Cl2N2O	C18547	[M+H]+	mzCloud	pos	1
Bovinic acid	C18H32O2	C04056	[M-H]-	BioDeepDB	neg	2
Bovinocidin	C3H5NO4	C05669	[M+H]+	BioDeepDB	pos	1
Brassinolide	C28H48O6	C11049	[M+H-H2O]+	BioDeepDB	pos	1
Bromacil	C9H13BrN2O2	C10911	[M]+	MoNA	pos	1
Bromocriptine	C32H40BrN5O5	C06856	[M-H2O-H]-	mzCloud	neg	1
Brompheniramine	C16H19BrN2	C06857	[M]+	BioDeepDB	pos	1
Bromuconazole	C13H12BrCl2N3O	C18704	[M+H-H2O]+	BioDeepDB	pos	1
Bucharaine	C19H25NO4	C10649	[M+H-H2O]+	MoNA	pos	1
Bufalin	C24H34O4	C16922	[M]+	BioDeepDB	pos	1
Buformin	C6H15N5	C07674	[M]+	MoNA	pos	1
Bufotenin	C12H16N2O	C08299	[M+H]+	BioDeepDB	pos	1
Bumetanide	C17H20N2O5S	C06859	[M]+	mzCloud	pos	1
Bupivacaine	C18H28N2O	C07529	[M+H-H2O]+	BioDeepDB	pos	1
Buprenorphine	C29H41NO4	C08007	[M-H2O-H]-	BioDeepDB	neg	1
Buprofezin	C16H23N3OS	C10912	[M]+	mzCloud	pos	1
Bupropion	C13H18ClNO	C06860	[M+H]+	BioDeepDB	pos	2
Bursehernin	C21H22O6	C21183	[M+H-H2O]+	BioDeepDB	pos	1
Busulfan	C6H14O6S2	C06862	[M-H]-	GNPS	neg	1
But-3-enylglucosinolate	C11H19NO9S2	C08415	[M-H2O-H]-	MoNA	neg	1
Butabarbital	C10H16N2O3	C07827	[M+H-H2O]+	BioDeepDB	pos	1
Butamben	C11H15NO2	C07875	[M+H]+	mzCloud	pos	1
Butenafine hydrochloride	C23H27N. HCl	C12490	[M+H-H2O]+	GNPS	pos	1
Butylate	C11H23NOS	C14323	[M+H]+	mzCloud	pos	1
Butyric acid	C4H8O2	C00246	[M+H]+	BioDeepDB	pos	1
Butyrylcarnitine	C11H21NO4	C02862	[M+H]+	BioDeepDB	pos	1
Bz-Arg-OEt	C15H22N4O3	C01670	[M+H-H2O]+	mzCloud	pos	1
Cadaverine	C5H14N2	C01672	[M+H]+	BioDeepDB	pos	1
Caffeate	C9H8O4	C01197	[M+H]+	mzCloud	pos	1
Caffeine	C8H10N4O2	C07481	[M-H2O-H]-	mzCloud	neg	1
Calcimycin	C29H37N3O6	C11309	[M+H-H2O]+	BioDeepDB	pos	1
Calcitriol	C27H44O3	C01673	[M+H]+	BioDeepDB	pos	1
Calcium pantothenate	(C9H16NO5)2. Ca	C12276	[M]-	MoNA	neg	1
Camalexin	C11H8N2S	C21721	[M]+	MoNA	pos	1
Campestanol	C28H50O	C15787	[M+H]+	BioDeepDB	pos	1
Campesterol	C28H48O	C01789	[M+H-H2O]+	BioDeepDB	pos	1
Camptothecin	C20H16N2O4	C01897	[M]+	mzCloud	pos	1
Canavanine	C5H12N4O3	C00308	[M]+	mzCloud	pos	1
Candesartan	C24H20N6O3	C07468	[M+H-H2O]+	MoNA	pos	1
Candesartan cilexetil	C33H34N6O6	C07709	[M-H]-	BioDeepDB	neg	1
Cannabidiolic acid	C22H30O4	C10784	[M+H]+	mzCloud	pos	1
Cannabigerolate	C22H32O4	C20406	[M]+	mzCloud	pos	1
Cannabinol	C21H26O2	C07580	[M+H-H2O]+	mzCloud	pos	1
Cantharidin	C10H12O4	C16778	[M]+	BioDeepDB	pos	1
Capecitabine	C15H22FN3O6	C12650	[M]-	MoNA	neg	1
Caproic acid	C6H12O2	C01585	[M-H]-	BioDeepDB	neg	1
Caprylic acid	C8H16O2	C06423	[M-H2O-H]-	BioDeepDB	neg	1
Capsaicin	C18H27NO3	C06866	[M]-	BioDeepDB	neg	1
Capsidiol	C15H24O2	C09627	[M+H-H2O]+	BioDeepDB	pos	2
Captan	C9H8Cl3NO2S	C14438	[M+H]+	MoNA	pos	1
Captopril	C9H15NO3S	C06867	[M-H]-	MoNA	neg	1
Carapanaubine	C23H28N2O6	C09106	[M]+	GNPS	pos	1
Carbamazepine	C15H12N2O	C06868	[M+H]+	BioDeepDB	pos	1
Carbamazepine-10,11-epoxide	C15H12N2O2	C07496	[M+H]+	MoNA	pos	1
Carbamoyl phosphate	CH4NO5P	C00169	[M]-	BioDeepDB	neg	1
Carbaryl	C12H11NO2	C07491	[M]-	MoNA	neg	1
Carbendazim	C9H9N3O2	C10897	[M]+	mzCloud	pos	1
Carbidopa-levodopa	C10H14N2O4. C9H11NO4	C06870	[M]+	mzCloud	pos	1
Carbimazole	C7H10N2O2S	C07615	[M+H]+	BioDeepDB	pos	1
Carbinoxamine	C16H19ClN2O	C06871	[M+H-H2O]+	BioDeepDB	pos	1
Carbofuran	C12H15NO3	C14291	[M+H-H2O]+	mzCloud	pos	1
Carboprost	C21H36O5	C06872	[M+H]+	BioDeepDB	pos	2
Carbosulfan	C20H32N2O3S	C18416	[M]+	BioDeepDB	pos	1
Carboxyspermidine	C8H19N3O2	C18172	[M+H]+	BioDeepDB	pos	1
Carglumic acid	C6H10N2O5	C05829	[M-H2O-H]-	BioDeepDB	neg	1
Carisoprodol	C12H24N2O4	C07927	[M+H]+	MoNA	pos	1
Carmine red	C22H20O13	C11254	[M+H-H2O]+	MoNA	pos	1
Carmofur	C11H16FN3O3	C13252	[M+H]+	BioDeepDB	pos	1
Carmustine	C5H9Cl2N3O2	C06873	[M+H-H2O]+	BioDeepDB	pos	1
Carnosine	C9H14N4O3	C00386	[M]+	BioDeepDB	pos	1
Carnosol	C20H26O4	C09069	[M+H]+	BioDeepDB	pos	1
Carprofen	C15H12ClNO2	C18364	[M]-	BioDeepDB	neg	1
Carteolol	C16H24N2O3	C06874	[M+H]+	MetaDNA	pos	2
Carvedilol	C24H26N2O4	C06875	[M+H]+	BioDeepDB	pos	1
Caryophyllene epoxide	C15H24O	C16908	[M+H]+	mzCloud	pos	1
Cassiaside B2	C39H52O25	C17674	[M]-	GNPS	neg	1
Catalpol	C15H22O10	C09773	[M+H]+	BioDeepDB	pos	1
Catechin	C15H14O6	C06562	[M-H]-	BioDeepDB	neg	1
Catechol	C6H6O2	C00090	[M+H]+	BioDeepDB	pos	1
Catharanthine	C21H24N2O2	C09107	[M]+	MoNA	pos	1
Cathasterone	C28H48O3	C15790	[M+H]+	MetaDNA	pos	2
CDP	C9H15N3O11P2	C00112	[M-H]-	BioDeepDB	neg	1
CE(18:1(9Z))	C45H78O2	C14641	[M-H2O-H]-	BioDeepDB	neg	1
Cefadroxil	C16H17N3O5S	C06878	[M]+	BioDeepDB	pos	1
Cefalotin	C16H16N2O6S2	C07761	[M]-	BioDeepDB	neg	1
Cefazolin	C14H14N8O4S3	C06880	[M]+	MoNA	pos	1
Cefdinir	C14H13N5O5S2	C08110	[M-H2O-H]-	BioDeepDB	neg	1
Cefoperazone	C25H27N9O8S2	C06883	[M-H2O-H]-	BioDeepDB	neg	1
Cefotaxime	C16H17N5O7S2	C06885	[M]-	BioDeepDB	neg	1
Cefradine	C16H19N3O4S	C06897	[M-H]-	BioDeepDB	neg	1
Ceftazidime	C22H22N6O7S2	C06889	[M-H]-	MoNA	neg	1
Ceftibuten	C15H14N4O6S2	C08117	[M-H2O-H]-	BioDeepDB	neg	1
Ceftriaxone	C18H18N8O7S3	C06683	[M]-	BioDeepDB	neg	1
Cefuroxime	C16H16N4O8S	C06894	[M-H]-	BioDeepDB	neg	1
Celecoxib	C17H14F3N3O2S	C07589	[M]+	BioDeepDB	pos	1
Cellobiono-1,5-lactone	C12H20O11	C01093	[M]-	MetaDNA	neg	2
Cellobiose	C12H22O11	C00185	[M-H2O-H]-	BioDeepDB	neg	2
Cellopentaose	C30H52O26	C06218	[M-H]-	MetaDNA	neg	2
Cellotetraose	C24H42O21	C02013	[M+H]+	BioDeepDB	pos	1
Cephalexin	C16H17N3O4S	C06895	[M]-	BioDeepDB	neg	1
Cephalomannine	C45H53NO14	C10579	[M-H2O+NH4]+	BioDeepDB	pos	1
Cephaloridine	C19H17N3O4S2	C11754	[M]+	BioDeepDB	pos	1
Cephalosporin C	C16H21N3O8S	C00916	[M+H]+	BioDeepDB	pos	1
Cephapirin	C17H17N3O6S2	C06896	[M+H-H2O]+	BioDeepDB	pos	1
Cepharanthine	C37H38N2O6	C09391	[M+H]+	BioDeepDB	pos	1
Cerulenin	C12H17NO3	C12058	[M+H]+	BioDeepDB	pos	1
Cetirizine	C21H25ClN2O3	C07778	[M+H-H2O]+	BioDeepDB	pos	1
Cetraxate	C17H23NO4	C01564	[M-H]-	MoNA	neg	1
Cetyltrimethylammonium bromide	C19H42N. Br	C11275	[M]+	mzCloud	pos	1
Chalconaringenin	C15H12O5	C06561	[M+H]+	BioDeepDB	pos	1
Chalcone	C15H12O	C01484	[M+H-H2O]+	BioDeepDB	pos	1
Chavicol	C9H10O	C16930	[M+H]+	BioDeepDB	pos	1
Chelidonine	C20H19NO5	C12242	[M-H2O-H]-	MoNA	neg	1
Chelirubine	C21H16NO5	C06327	[M]+	BioDeepDB	pos	1
Chenodeoxycholic acid	C24H40O4	C02528	[M-H]-	BioDeepDB	neg	2
Chicoric acid	C22H18O12	C10437	[M-H]-	GNPS	neg	1
Chitobiose	C16H28N2O11	C01674	[M+H]+	BioDeepDB	pos	1
Chlorambucil	C14H19Cl2NO2	C06900	[M+H]+	BioDeepDB	pos	2
Chloraminophenamide	C6H8ClN3O4S2	C07460	[M]-	MoNA	neg	1
Chloramphenicol	C11H12Cl2N2O5	C00918	[M]-	mzCloud	neg	1
Chlorantraniliprole	C18H14BrCl2N5O2	C18454	[M]-	BioDeepDB	neg	1
Chlordiazepoxide	C16H14ClN3O	C06901	[M+H-H2O]+	BioDeepDB	pos	1
Chlordimeform	C10H13ClN2	C14746	[M]+	mzCloud	pos	1
Chlorhexidine	C22H30Cl2N10	C06902	[M+H]+	BioDeepDB	pos	1
Chloridazon	C10H8ClN3O	C18570	[M-H2O-H]-	BioDeepDB	neg	1
Chlormadinone acetate	C23H29ClO4	C12729	[M+H-H2O]+	mzCloud	pos	1
Chlorogenic acid	C16H18O9	C00852	[M+H]+	BioDeepDB	pos	1
Chlorophyllide	C35H34MgN4O5	C02139	[M]+	BioDeepDB	pos	1
Chlorophyllide b	C35H32MgN4O6	C16541	[M+H]+	BioDeepDB	pos	1
Chloroquine	C18H26ClN3	C07625	[M-H2O-H]-	BioDeepDB	neg	1
Chlorothiazide	C7H6ClN3O4S2	C07461	[M-H2O-H]-	BioDeepDB	neg	1
Chlorotoluron	C10H13ClN2O	C18817	[M+H]+	mzCloud	pos	1
Chloroxuron	C15H15ClN2O2	C19075	[M-H2O-H]-	BioDeepDB	neg	1
Chlorpheniramine	C16H19ClN2	C06905	[M+H-H2O]+	BioDeepDB	pos	1
Chlorpromazine	C17H19ClN2S	C06906	[M+H]+	BioDeepDB	pos	1
Chlorprothixene	C18H18ClNS	C07953	[M]+	BioDeepDB	pos	1
Chlorpyrifos	C9H11Cl3NO3PS	C14322	[M+H-H2O]+	BioDeepDB	pos	1
Chlorpyrifos-methyl	C7H7Cl3NO3PS	C14520	[M-H]-	BioDeepDB	neg	1
Chlortetracycline	C22H23ClN2O8	C06571	[M]+	mzCloud	pos	1
Chlorzoxazone	C7H4ClNO2	C07931	[M+H]+	GNPS	pos	1
Cholest-4-en-3-one	C27H44O	C00599	[M+H]+	mzCloud	pos	2
Cholesterol	C27H46O	C00187	[M+H-H2O]+	BioDeepDB	pos	2
Cholesterol sulfate	C27H46O4S	C18043	[M+H-H2O]+	BioDeepDB	pos	1
Choline	C5H14NO	C00114	[M]+	BioDeepDB	pos	1
Chorismate	C10H10O6	C00251	[M-H2O-H]-	BioDeepDB	neg	1
Cilastatin	C16H26N2O5S	C01675	[M-H]-	MoNA	neg	1
Cilazapril	C22H31N3O5	C11693	[M+H]+	GNPS	pos	1
Ciliatine	C2H8NO3P	C03557	[M+H]+	BioDeepDB	pos	1
Cimetidine	C10H16N6S	C06952	[M+H-H2O]+	BioDeepDB	pos	1
Cinchonidine	C19H22N2O	C11379	[M+H]+	MoNA	pos	2
Cinnamaldehyde	C9H8O	C00903	[M+H]+	BioDeepDB	pos	1
Cinoxacin	C12H10N2O5	C08052	[M+H]+	BioDeepDB	pos	1
Ciprofloxacin	C17H18FN3O3	C05349	[M+H-H2O]+	mzCloud	pos	1
cis-4-Hydroxy-D-proline	C5H9NO3	C03440	[M]-	BioDeepDB	neg	1
cis-4,5-Dihydroxy-4,5-dihydropyrene	C16H12O2	C18249	[M+H]+	BioDeepDB	pos	1
cis-9,10-Epoxystearic acid	C18H34O3	C19418	[M+H]+	BioDeepDB	pos	1
cis-Aconitic acid	C6H6O6	C00417	[M+H]+	BioDeepDB	pos	1
cis-N-Methyl-(S)-7,8,13,14-tetrahydroprotoberberine	C18H20N	C05318	[M+H]+	BioDeepDB	pos	1
Cis-zeatin	C10H13N5O	C00371	[M-H2O-H]-	BioDeepDB	neg	1
Cisapride	C23H29ClFN3O4	C06910	[M+H]+	mzCloud	pos	1
Citalopram	C20H21FN2O	C07572	[M+H]+	BioDeepDB	pos	1
Citicoline	C14H26N4O11P2	C00307	[M+H-H2O]+	BioDeepDB	pos	1
Citraconic acid	C5H6O4	C02226	[M-H2O-H]-	BioDeepDB	neg	1
Citramalic acid	C5H8O5	C00815	[M-H]-	MoNA	neg	1
Citreoviridin	C23H30O6	C16766	[M+H-H2O]+	mzCloud	pos	1
Citric acid	C6H8O7	C00158	[M-H]-	BioDeepDB	neg	2
Citrinin	C13H14O5	C16765	[M+H-H2O]+	BioDeepDB	pos	2
Citrulline	C6H13N3O3	C00327	[M]-	BioDeepDB	neg	1
Clavulanate	C8H9NO5	C06662	[M-H]-	BioDeepDB	neg	1
Clerodin	C24H34O7	C09075	[M]+	MoNA	pos	1
Clindamycin	C18H33ClN2O5S	C06914	[M+H]+	BioDeepDB	pos	1
Clionasterol	C29H50O	C19654	[M+H]+	MoNA	pos	1
Clofazimine	C27H22Cl2N4	C06915	[M+H]+	GNPS	pos	1
Clofibrate	C12H15ClO3	C06916	[M+H]+	BioDeepDB	pos	1
Clofibric acid	C10H11ClO3	C13700	[M]+	MoNA	pos	1
Clomifene	C26H28ClNO	C06917	[M+H-H2O]+	BioDeepDB	pos	1
Clomipramine	C19H23ClN2	C06918	[M-H2O-H]-	MoNA	neg	1
Clopyralid	C6H3Cl2NO2	C18779	[M-H]-	MoNA	neg	1
clothianidin	C6H8ClN5O2S	C18508	[M]+	MoNA	pos	1
Clotrimazole	C22H17ClN2	C06922	[M+H]+	BioDeepDB	pos	1
Cloxacillin	C19H18ClN3O5S	C06923	[M-H]-	GNPS	neg	1
Clozapine	C18H19ClN4	C06924	[M+H-H2O]+	mzCloud	pos	1
CMP	C9H14N3O8P	C00055	[M-H]-	BioDeepDB	neg	1
Cnicin	C20H26O7	C09362	[M-H]-	MoNA	neg	1
Cocaine	C17H21NO4	C01416	[M+H]+	mzCloud	pos	1
Codeine	C18H21NO3	C06174	[M+H]+	BioDeepDB	pos	1
Codeinone	C18H19NO3	C06171	[M+H-H2O]+	BioDeepDB	pos	1
Coelichelin	C21H39N7O11	C15719	[M]+	GNPS	pos	1
Coenzyme F420-1	C24H29N4O15P	C19152	[M+H-H2O]+	BioDeepDB	pos	1
Colchicine	C22H25NO6	C07592	[M+H-H2O]+	mzCloud	pos	1
Coleonol	C22H34O7	C09076	[M+H-H2O]+	BioDeepDB	pos	1
Columbamine	C20H20NO4	C01795	[M+H]+	BioDeepDB	pos	1
Conessine	C24H40N2	C06545	[M]+	BioDeepDB	pos	1
Confertifolin	C15H22O2	C09376	[M]+	BioDeepDB	pos	1
Coniferin	C16H22O8	C00761	[M]-	GNPS	neg	1
Coniferyl alcohol	C10H12O3	C00590	[M]+	BioDeepDB	pos	1
Coniferyl aldehyde	C10H10O3	C02666	[M-H2O-H]-	MoNA	neg	1
Convallatoxin	C29H42O10	C08858	[M-H]-	MoNA	neg	1
Copal-8-ol diphosphate	C20H38O8P2	C20270	[M+H]+	BioDeepDB	pos	1
Coproporphyrin I	C36H38N4O8	C05769	[M]+	GNPS	pos	1
Coptisine	C19H14NO4	C16938	[M-H]-	MoNA	neg	1
Cortexolone	C21H30O4	C05488	[M]+	BioDeepDB	pos	2
Corticosterone	C21H30O4	C02140	[M+H-H2O]+	BioDeepDB	pos	1
Cortisol	C21H30O5	C00735	[M+H-H2O]+	mzCloud	pos	1
Cortisol 21-acetate	C23H32O6	C02821	[M]+	BioDeepDB	pos	1
Cortisone	C21H28O5	C00762	[M]+	BioDeepDB	pos	1
Cortisone acetate	C23H30O6	C08173	[M+H-H2O]+	GNPS	pos	1
Corydaline	C22H27NO4	C15530	[M-H]-	MoNA	neg	1
Coumachlor	C19H15ClO4	C16805	[M]-	MoNA	neg	1
Coumafuryl	C17H14O5	C18599	[M+H]+	mzCloud	pos	1
Coumarin	C9H6O2	C05851	[M+H]+	BioDeepDB	pos	1
Coumestrol	C15H8O5	C10205	[M+H-H2O]+	mzCloud	pos	1
CPX	C16H24N4O2	C13709	[M-H2O-H]-	BioDeepDB	neg	1
Creatine	C4H9N3O2	C00300	[M-H]-	BioDeepDB	neg	1
Creatinine	C4H7N3O	C00791	[M]-	BioDeepDB	neg	1
Crocin	C44H64O24	C08589	[M-H2O-H]-	MoNA	neg	1
Cucurbitacin B	C32H46O8	C08794	[M+H-H2O]+	BioDeepDB	pos	1
Cucurbitacin D	C30H44O7	C08796	[M-H]-	GNPS	neg	1
Cucurbitacin E	C32H44O8	C08797	[M+H]+	BioDeepDB	pos	1
Curcumenol	C15H22O2	C16942	[M+H-H2O]+	MoNA	pos	1
Curcumin	C21H20O6	C10443	[M+H-H2O]+	mzCloud	pos	1
Curcumin monoglucoside	C27H30O11	C17749	[M]+	BioDeepDB	pos	1
Cyanazine	C9H13ClN6	C14299	[M+H]+	mzCloud	pos	1
Cyanidin	C15H11O6	C05905	[M+H]+	BioDeepDB	pos	1
Cyanidin 3-(3'',6''-dimalonylglucoside)	C27H25O17	C16289	[M]+	BioDeepDB	pos	1
Cyanidin 5-O-beta-D-glucoside 3-O-beta-D-sambubioside	C32H39O20	C20493	[M]+	BioDeepDB	pos	1
Cyanidin-3-(p-coumaroyl)-rutinoside-5-glucoside	C42H47O22	C16292	[M+H]+	BioDeepDB	pos	1
Cyanuric acid	C3H3N3O3	C06554	[M]-	BioDeepDB	neg	1
Cybutryne	C11H19N5S	C10927	[M+H-H2O]+	mzCloud	pos	1
Cyclamic acid	C6H13NO3S	C02824	[M+H-H2O]+	MoNA	pos	1
Cyclic AMP	C10H12N5O6P	C00575	[M+H]+	BioDeepDB	pos	1
Cyclic GMP	C10H12N5O7P	C00942	[M+H]+	BioDeepDB	pos	1
cyclo-Dopa 5-O-glucoside	C15H19NO9	C17751	[M+H-H2O]+	BioDeepDB	pos	1
Cycloartenol	C30H50O	C01902	[M-H]-	BioDeepDB	neg	1
Cyclobenzaprine	C20H21N	C06931	[M+H-H2O]+	BioDeepDB	pos	1
Cyclohexane-1-carboxylate	C7H12O2	C09822	[M-H2O-H]-	mzCloud	neg	1
Cycloheximide	C15H23NO4	C06685	[M+H-H2O]+	BioDeepDB	pos	1
Cyclohexylamine	C6H13N	C00571	[M+H]+	mzCloud	pos	1
Cyclopentanone	C5H8O	C00557	[M+H]+	BioDeepDB	pos	1
Cyclopentolate	C17H25NO3	C06932	[M+H]+	BioDeepDB	pos	1
Cyclopeptine	C17H16N2O2	C20579	[M+H]+	BioDeepDB	pos	2
Cycloserine	C3H6N2O2	C08057	[M]-	MoNA	neg	1
Cycluron	C11H22N2O	C19109	[M+H]+	BioDeepDB	pos	1
Cymarin	C30H44O9	C08859	[M-H]-	mzCloud	neg	1
Cyproconazole	C15H18ClN3O	C18456	[M+H-H2O]+	mzCloud	pos	1
Cysteic acid	C3H7NO5S	C00506	[M-H2O-H]-	MoNA	neg	1
Cysteine-S-sulfate	C3H7NO5S2	C05824	[M]+	BioDeepDB	pos	1
Cysteinylglycine	C5H10N2O3S	C01419	[M]+	BioDeepDB	pos	1
Cytarabine	C9H13N3O5	C02961	[M-H]-	mzCloud	neg	1
Cytidine	C9H13N3O5	C00475	[M+H]+	BioDeepDB	pos	1
Cytochalasin B	C29H37NO5	C19954	[M+H-H2O]+	BioDeepDB	pos	1
Cytokinin B	C12H11N5	C11263	[M-H]-	MoNA	neg	1
Cytosine	C4H5N3O	C00380	[M]+	BioDeepDB	pos	1
D-(+)-Glucose	C6H12O6	C00293	[M-H]-	mzCloud	neg	2
D-1-Piperideine-2-carboxylic acid	C6H9NO2	C04092	[M+H]+	BioDeepDB	pos	1
D-2-Hydroxyglutaric acid	C5H8O5	C01087	[M+H]+	BioDeepDB	pos	1
D-4-Hydroxy-2-oxoglutarate	C5H6O6	C05946	[M+H]+	BioDeepDB	pos	1
D-4'-Phosphopantothenate	C9H18NO8P	C03492	[M]+	BioDeepDB	pos	1
D-Alanyl-D-alanine	C6H12N2O3	C00993	[M-H2O-H]-	mzCloud	neg	1
D-Alanyl-D-serine	C6H12N2O4	C19719	[M]+	BioDeepDB	pos	1
D-Arabinose 5-phosphate	C5H11O8P	C01112	[M+H]+	BioDeepDB	pos	1
D-Arabitol	C5H12O5	C01904	[M]-	BioDeepDB	neg	1
D-Cathine	C9H13NO	C08300	[M+H]+	MoNA	pos	1
D-Cathinone	C9H11NO	C08301	[M+H]+	mzCloud	pos	1
D-Erythrose 4-phosphate	C4H9O7P	C00279	[M-H2O-H]-	BioDeepDB	neg	1
D-Fructose	C6H12O6	C00095	[M-H]-	BioDeepDB	neg	2
D-Fructose 1-phosphate	C6H13O9P	C01094	[M-H]-	mzCloud	neg	1
D-Fructose 2,6-bisphosphate	C6H14O12P2	C00665	[M]-	MoNA	neg	1
D-Galactose	C6H12O6	C00124	[M-H]-	mzCloud	neg	2
D-Glucarate	C6H10O8	C00818	[M-H2O-H]-	mzCloud	neg	1
D-Glucuronic acid	C6H10O7	C00191	[M-H]-	MetaDNA	neg	2
D-Glucurono-6,3-lactone	C6H8O6	C02670	[M-H2O-H]-	BioDeepDB	neg	1
D-Glyceraldehyde 3-phosphate	C3H7O6P	C00118	[M+H]+	BioDeepDB	pos	1
D-Glycero-D-galacto-heptitol	C7H16O7	C08255	[M-H2O-H]-	MoNA	neg	1
D-Gulono-1,4-lactone	C6H10O6	C05410	[M-H]-	BioDeepDB	neg	2
D-Lysopine	C9H18N2O4	C04020	[M+H]+	BioDeepDB	pos	1
D-Maltose	C12H22O11	C00208	[M+H-H2O]+	BioDeepDB	pos	1
D-Mannonate	C6H12O7	C00514	[M-H2O-H]-	MetaDNA	neg	2
D-Mannose	C6H12O6	C00159	[M-H]-	BioDeepDB	neg	2
D-Mannose 1-phosphate	C6H13O9P	C00636	[M]-	MoNA	neg	1
D-Octopine	C9H18N4O4	C04137	[M+H]+	BioDeepDB	pos	2
D-Ornithine	C5H12N2O2	C00515	[M+H]+	BioDeepDB	pos	1
D-Pantethine	C22H42N4O8S2	C12661	[M+H-H2O]+	BioDeepDB	pos	1
D-Pinitol	C7H14O6	C03844	[M+H]+	BioDeepDB	pos	1
D-Ribose	C5H10O5	C00121	[M-H2O-H]-	BioDeepDB	neg	2
D-Ribose 5-phosphate	C5H11O8P	C00117	[M]+	BioDeepDB	pos	1
D-Ribulose 1,5-bisphosphate	C5H12O11P2	C01182	[M]-	BioDeepDB	neg	1
D-synephrine	C9H13NO2	C01869	[M+H]+	BioDeepDB	pos	1
D-Tagaturonate	C6H10O7	C00558	[M-H]-	MetaDNA	neg	2
D-Tartaric acid	C4H6O6	C02107	[M]-	BioDeepDB	neg	1
D-Xylitol	C5H12O5	C00379	[M+H]+	BioDeepDB	pos	1
D-Xylose	C5H10O5	C00181	[M-H2O-H]-	BioDeepDB	neg	2
Dacarbazine	C6H10N6O	C06936	[M-H]-	BioDeepDB	neg	1
Daidzein	C15H10O4	C10208	[M+H]+	BioDeepDB	pos	2
Daidzin	C21H20O9	C10216	[M-H2O-H]-	BioDeepDB	neg	1
DAMGO	C26H35N5O6	C11318	[M+H-H2O]+	MoNA	pos	1
Daminozide	C6H12N2O3	C10996	[M-H2O-H]-	MoNA	neg	1
Dammarenediol II	C30H52O2	C19829	[M+H]+	BioDeepDB	pos	1
dAMP	C10H14N5O6P	C00360	[M]+	BioDeepDB	pos	1
Danazol	C22H27NO2	C06938	[M+H-H2O]+	BioDeepDB	pos	1
Dantron	C14H8O4	C10312	[M]-	BioDeepDB	neg	1
Dapdiamide C	C13H22N4O5	C20964	[M]+	BioDeepDB	pos	1
Dapsone	C12H12N2O2S	C07666	[M]+	MoNA	pos	1
Dattelic acid	C16H16O8	C10434	[M-H]-	GNPS	neg	1
Daunorubicin	C27H29NO10	C01907	[M]+	BioDeepDB	pos	1
dCDP	C9H15N3O10P2	C00705	[M-H]-	BioDeepDB	neg	1
dCMP	C9H14N3O7P	C00239	[M-H2O-H]-	BioDeepDB	neg	1
Deacetylcephalosporin C	C14H19N3O7S	C03112	[M]+	BioDeepDB	pos	1
Deacetylipecoside	C25H33NO11	C07307	[M]+	BioDeepDB	pos	1
Deacetylisoipecoside	C25H33NO11	C07304	[M+H]+	BioDeepDB	pos	1
Decanal	C10H20O	C12307	[M+H]+	BioDeepDB	pos	1
Decanoic acid	C10H20O2	C01571	[M-H]-	mzCloud	neg	1
Decanoyl-CoA (n-C10:0CoA)	C31H54N7O17P3S	C05274	[M-H2O-H]-	BioDeepDB	neg	1
Decanoyl-L-carnitine	C17H33NO4	C03299	[M+H]+	BioDeepDB	pos	1
Decarbamoylnovobiocin	C30H35NO10	C12476	[M+H]+	BioDeepDB	pos	1
Deethylatrazine	C6H10ClN5	C06559	[M+H]+	mzCloud	pos	1
Deferoxamine	C25H48N6O8	C06940	[M+H-H2O]+	GNPS	pos	1
Dehydrocholic acid	C24H34O5	C13154	[M]-	MoNA	neg	1
Dehydrocostus lactone	C15H18O2	C09387	[M+H-H2O]+	MoNA	pos	1
Dehydroepiandrosterone	C19H28O2	C01227	[M]+	BioDeepDB	pos	2
Dehydroepiandrosterone sulfate	C19H28O5S	C04555	[M+H]+	GNPS	pos	1
Dehypoxanthine futalosine	C14H16O7	C17010	[M]+	BioDeepDB	pos	1
Delphinidin 3-glucoside	C21H21O12	C12138	[M]-	MoNA	neg	1
Delphinidin 3-O-3'',6''-O-dimalonylglucoside	C27H25O18	C16290	[M-H2O+NH4]+	BioDeepDB	pos	1
Delta-Tocopherol	C27H46O2	C14151	[M+H-H2O]+	BioDeepDB	pos	1
delta-Tocotrienol	C27H40O2	C14156	[M+H-H2O]+	BioDeepDB	pos	1
Deltaline	C27H41NO8	C08679	[M+H-H2O]+	BioDeepDB	pos	1
Demethoxycurcumin	C20H18O5	C17742	[M]-	BioDeepDB	neg	1
Demethylated antipyrine	C10H10N2O	C13008	[M]-	BioDeepDB	neg	1
Demethyldecarbamoylnovobiocin	C29H33NO10	C12475	[M-H2O+NH4]+	BioDeepDB	pos	1
Demethylisoalangiside	C24H29NO10	C11814	[M+H]+	BioDeepDB	pos	1
Demethylphylloquinone	C30H44O2	C13309	[M+H-H2O]+	BioDeepDB	pos	1
Deoxy-5-methylcytidylate	C10H16N3O7P	C03495	[M+H]+	BioDeepDB	pos	1
Deoxyadenosine	C10H13N5O3	C00559	[M+H]+	BioDeepDB	pos	2
Deoxycholic acid	C24H40O4	C04483	[M+H]+	BioDeepDB	pos	1
Deoxycorticosterone	C21H30O3	C03205	[M+H]+	BioDeepDB	pos	1
Deoxycorticosterone acetate	C23H32O4	C14554	[M-H]-	BioDeepDB	neg	2
Deoxycytidine	C9H13N3O4	C00881	[M+H]+	MetaDNA	pos	2
Deoxyguanosine	C10H13N5O4	C00330	[M]+	BioDeepDB	pos	1
Deoxyinosine	C10H12N4O4	C05512	[M-H]-	BioDeepDB	neg	2
Deoxyloganin	C17H26O9	C06071	[M]+	BioDeepDB	pos	1
Deoxyribose	C5H10O4	C01801	[M+H-H2O]+	BioDeepDB	pos	1
Deoxyribose 1-phosphate	C5H11O7P	C00672	[M-H]-	MoNA	neg	1
Deoxyribose 5-phosphate	C5H11O7P	C00673	[M]-	MoNA	neg	1
Deoxyuridine	C9H12N2O5	C00526	[M]+	BioDeepDB	pos	2
Deoxyuridine-5'-triphosphate	C9H15N2O14P3	C00460	[M-H2O-H]-	BioDeepDB	neg	1
Desacetoxyvindoline	C23H30N2O4	C02673	[M+H]+	BioDeepDB	pos	1
Desaminotyrosine	C9H10O3	C01744	[M+H]+	BioDeepDB	pos	1
Desmethylxanthohumol	C20H20O5	C16416	[M-H2O+NH4]+	BioDeepDB	pos	1
Desmosterol	C27H44O	C01802	[M]+	BioDeepDB	pos	1
Dethiobiotin	C10H18N2O3	C01909	[M+H-H2O]+	BioDeepDB	pos	2
Dexamethasone acetate anhydrous	C24H31FO6	C08174	[M]+	MoNA	pos	1
Dextromethorphan	C18H25NO	C06947	[M+H-H2O]+	MoNA	pos	1
dGMP	C10H14N5O7P	C00362	[M+H-H2O]+	BioDeepDB	pos	1
Dhurrin	C14H17NO7	C05143	[M]-	MetaDNA	neg	2
Di-2-propenyl sulfide	C6H10S	C08370	[M-H2O-H]-	MoNA	neg	1
Diacetoxyscirpenol	C19H26O7	C09662	[M]+	mzCloud	pos	1
Diacetyl	C4H6O2	C00741	[M+H]+	BioDeepDB	pos	1
Diaminopimelic acid	C7H14N2O4	C00666	[M]+	BioDeepDB	pos	2
Diazepam	C16H13ClN2O	C06948	[M+H-H2O]+	mzCloud	pos	1
Diazinon	C12H21N2O3PS	C14324	[M]+	BioDeepDB	pos	1
Diazoxide	C8H7ClN2O2S	C06949	[M-H]-	BioDeepDB	neg	1
Dibucaine	C20H29N3O2	C07879	[M]+	BioDeepDB	pos	1
Dibutyl phthalate	C16H22O4	C14214	[M-H]-	mzCloud	neg	1
Dicamba	C8H6Cl2O3	C18597	[M+H-H2O]+	MoNA	pos	1
Dichlobenil	C7H3Cl2N	C11040	[M+H]+	MoNA	pos	1
Dichlofluanid	C9H11Cl2FN2O2S2	C18820	[M+H-H2O]+	MoNA	pos	1
Dichloran	C6H4Cl2N2O2	C11000	[M]-	MoNA	neg	1
Dichlormid	C8H11Cl2NO	C18782	[M-H2O-H]-	MoNA	neg	1
Dichloroacetate	C2H2Cl2O2	C11149	[M]-	MoNA	neg	1
Dichlorophen	C13H10Cl2O2	C14292	[M-H]-	BioDeepDB	neg	1
Dichlorphenamide	C6H6Cl2N2O4S2	C07459	[M]-	BioDeepDB	neg	1
Dichlorvos	C4H7Cl2O4P	C14430	[M]-	MoNA	neg	1
Diclofenac	C14H11Cl2NO2	C01690	[M]-	BioDeepDB	neg	1
Dicloxacillin	C19H17Cl2N3O5S	C06950	[M]+	BioDeepDB	pos	1
Dicumarol	C19H12O6	C00796	[M-H]-	BioDeepDB	neg	1
Dicyclohexyl phthalate	C20H26O4	C14529	[M]+	mzCloud	pos	1
Dicyclomine	C19H35NO2	C06951	[M+H]+	BioDeepDB	pos	1
Didanosine	C10H12N4O3	C06953	[M]-	MoNA	neg	1
Didecyldimethylammonium chloride	C22H48N. Cl	C15436	[M+H]+	mzCloud	pos	1
Diethanolamine	C4H11NO2	C06772	[M]-	BioDeepDB	neg	1
Diethofencarb	C14H21NO4	C11077	[M+H]+	BioDeepDB	pos	1
Diethyl phthalate	C12H14O4	C14175	[M+H]+	mzCloud	pos	1
Diethylamine	C4H10N2O	C14422	[M+H-H2O]+	MoNA	pos	1
Diethylcarbamazine	C10H21N3O	C07968	[M]+	BioDeepDB	pos	1
Diethylphosphate	C4H11O4P	C06608	[M-H]-	MoNA	neg	1
Diethylpropion	C13H19NO	C06954	[M+H-H2O]+	BioDeepDB	pos	1
Diethylstilbestrol	C18H20O2	C07620	[M-H2O-H]-	BioDeepDB	neg	1
Difenacoum	C31H24O3	C16807	[M+H-H2O]+	mzCloud	pos	1
Difenoxin	C28H28N2O2	C07871	[M]+	mzCloud	pos	1
Difloxacin	C21H19F2N3O3	C11234	[M+H]+	MoNA	pos	1
Diflubenzuron	C14H9ClF2N2O2	C14427	[M-H]-	MoNA	neg	1
Diflunisal	C13H8F2O3	C01691	[M]-	BioDeepDB	neg	1
Digalacturonate	C12H18O13	C02273	[M]-	BioDeepDB	neg	1
Diglycidyl resorcinol ether	C12H14O4	C19228	[M]+	mzCloud	pos	1
Digoxin	C41H64O14	C06956	[M]+	BioDeepDB	pos	1
Dihydro-O-methylsterigmatocystin	C19H16O6	C03944	[M+H]+	BioDeepDB	pos	1
Dihydroalbocycline	C18H30O4	C15753	[M]-	MoNA	neg	1
Dihydroanhydropodorhizol	C22H24O7	C10557	[M+H]+	BioDeepDB	pos	1
Dihydrobiopterin	C9H13N5O3	C02953	[M]+	MoNA	pos	1
Dihydrocapsaicin	C18H29NO3	C16952	[M+H]+	BioDeepDB	pos	1
Dihydrochelirubine	C21H17NO5	C05194	[M-H2O+NH4]+	BioDeepDB	pos	1
Dihydrocortisol	C21H32O5	C05471	[M]+	BioDeepDB	pos	1
Dihydroergotamine	C33H37N5O5	C07798	[M+H-H2O]+	BioDeepDB	pos	1
Dihydrofolic acid	C19H21N7O6	C00415	[M]+	BioDeepDB	pos	1
Dihydrogeranylgeranyl diphosphate	C20H38O7P2	C17439	[M+H]+	BioDeepDB	pos	1
Dihydrolipoate	C8H16O2S2	C02147	[M-H]-	BioDeepDB	neg	1
Dihydromacarpine	C22H19NO6	C05316	[M+H]+	BioDeepDB	pos	1
Dihydromethysticin	C15H16O5	C09926	[M+H]+	BioDeepDB	pos	1
Dihydromyricetin	C15H12O8	C02906	[M+H-H2O]+	BioDeepDB	pos	1
Dihydrosterigmatocystin	C18H14O6	C20445	[M+H-H2O]+	BioDeepDB	pos	1
Dihydrostreptomycin	C21H41N7O12	C01023	[M-H]-	MoNA	neg	1
Dihydrostreptomycin 6-phosphate	C21H42N7O15P	C01221	[M+H]+	BioDeepDB	pos	1
Dihydrotestosterone	C19H30O2	C03917	[M-H]-	BioDeepDB	neg	1
Dihydrothymine	C5H8N2O2	C00906	[M]+	BioDeepDB	pos	2
Dihydrouracil	C4H6N2O2	C00429	[M+H]+	BioDeepDB	pos	1
Dihydroxyacetone phosphate	C3H7O6P	C00111	[M+H]+	BioDeepDB	pos	1
Dihydrozeatin	C10H15N5O	C02029	[M-H2O-H]-	MoNA	neg	1
Diisobutyl phthalate	C16H22O4	C15205	[M+H]+	mzCloud	pos	1
Diisodecyl phthalate	C28H46O4	C14578	[M]+	mzCloud	pos	1
Diisopropyl phthalate	C14H18O4	C14468	[M+H-H2O]+	MoNA	pos	1
Diltiazem	C22H26N2O4S	C06958	[M]+	BioDeepDB	pos	1
DIMBOA-glucoside	C15H19NO10	C04831	[M]+	BioDeepDB	pos	1
Dimefuron	C15H19ClN4O3	C18783	[M+H]+	mzCloud	pos	1
Dimethachlor	C13H18ClNO2	C18718	[M+H]+	MoNA	pos	1
Dimethenamid	C12H18ClNO2S	C18499	[M]+	mzCloud	pos	1
Dimethirimol	C11H19N3O	C18784	[M]+	mzCloud	pos	1
Dimethoate	C5H12NO3PS2	C14326	[M]+	BioDeepDB	pos	1
Dimethomorph	C21H22ClNO4	C18583	[M+H-H2O]+	BioDeepDB	pos	1
Dimethyl sulfone	C2H6O2S	C11142	[M-H]-	BioDeepDB	neg	1
Dimethyl trisulfide	C2H6S3	C08372	[M]+	BioDeepDB	pos	1
Dimethylallylpyrophosphate	C5H12O7P2	C00235	[M-H2O-H]-	BioDeepDB	neg	1
Dimethylarsinate	C2H7AsO2	C07308	[M]+	BioDeepDB	pos	1
Dimethylbenzimidazole	C9H10N2	C03114	[M+H]+	BioDeepDB	pos	1
Dimethylglycine	C4H9NO2	C01026	[M+H]+	BioDeepDB	pos	1
Dimethyltryptamine	C12H16N2	C08302	[M+H]+	BioDeepDB	pos	1
Dimethylurea	C3H8N2O	C16364	[M]+	BioDeepDB	pos	1
dIMP	C10H13N4O7P	C06196	[M]+	MoNA	pos	1
Diniconazole	C15H17Cl2N3O	C18720	[M+H-H2O]+	mzCloud	pos	1
Dinitrochlorobenzene	C6H3ClN2O4	C14397	[M-H2O-H]-	MoNA	neg	1
Dinoseb	C10H12N2O5	C14302	[M-H2O-H]-	MoNA	neg	1
Dinotefuran	C7H14N4O3	C18509	[M]-	mzCloud	neg	1
Dioscin	C45H72O16	C08897	[M+H-H2O]+	BioDeepDB	pos	1
Diosgenin	C27H42O3	C08898	[M+H-H2O]+	mzCloud	pos	1
Diosmetin	C16H12O6	C10038	[M]-	BioDeepDB	neg	1
Diosmin	C28H32O15	C10039	[M]+	BioDeepDB	pos	1
Diphenhydramine	C17H21NO	C06960	[M+H]+	BioDeepDB	pos	1
Diphenoxylate	C30H32N2O2	C07872	[M+H]+	GNPS	pos	1
Diphenylamine	C12H11N	C11016	[M+H]+	BioDeepDB	pos	1
Dipyridamole	C24H40N8O4	C06964	[M+H]+	BioDeepDB	pos	1
Disopyramide	C21H29N3O	C06965	[M]+	BioDeepDB	pos	1
Disulfiram	C10H20N2S4	C01692	[M-H]-	GNPS	neg	1
Diuron	C9H10Cl2N2O	C18428	[M]+	BioDeepDB	pos	1
DL-Glycerol 1-phosphate	C3H9O6P	C03189	[M-H2O-H]-	mzCloud	neg	1
DL-Homocystine	C8H16N2O4S2	C01817	[M-H]-	MoNA	neg	1
DNOC	C7H6N2O5	C18653	[M-H]-	mzCloud	neg	1
Dobutamine	C18H23NO3	C06967	[M+H]+	mzCloud	pos	2
Docosahexaenoic acid	C22H32O2	C06429	[M+H]+	BioDeepDB	pos	1
Docosapentaenoic acid (22n-3)	C22H34O2	C16513	[M-H]-	MoNA	neg	1
Docosatetraenoyl Ethanolamide	C24H41NO2	C13829	[M+H]+	BioDeepDB	pos	1
Dodecanedioic acid	C12H22O4	C02678	[M-H]-	BioDeepDB	neg	2
Dodecanoic acid	C12H24O2	C02679	[M]+	BioDeepDB	pos	2
Dofetilide	C19H27N3O5S2	C07751	[M]+	GNPS	pos	1
Dolichotheline	C10H17N3O	C16696	[M]+	BioDeepDB	pos	1
Domoic acid	C15H21NO6	C13732	[M+H]+	MoNA	pos	1
Dopamine	C8H11NO2	C03758	[M+H]+	BioDeepDB	pos	1
Dopaquinone	C9H9NO4	C00822	[M+H]+	BioDeepDB	pos	2
Doxazosin	C23H25N5O5	C06970	[M]+	BioDeepDB	pos	1
Doxorubicin	C27H29NO11	C01661	[M]-	MoNA	neg	1
Doxycycline	C22H24N2O8	C06973	[M]+	BioDeepDB	pos	1
Droperidol	C22H22FN3O2	C06974	[M]-	MoNA	neg	1
dTDP	C10H16N2O11P2	C00363	[M-H2O-H]-	MoNA	neg	1
dTDP-4-(methylamino)-2,3,4,6-tetradeoxy-D-glucose	C17H29N3O12P2	C21395	[M]+	BioDeepDB	pos	1
dTDP-D-desosamine	C18H31N3O13P2	C11911	[M+H-H2O]+	BioDeepDB	pos	1
dTMP	C10H15N2O8P	C00364	[M-H]-	BioDeepDB	neg	2
Dulcin	C9H12N2O2	C19415	[M+H]+	BioDeepDB	pos	1
dUMP	C9H13N2O8P	C00365	[M-H]-	BioDeepDB	neg	1
Dyclonine	C18H27NO2	C07881	[M+H]+	BioDeepDB	pos	1
Dydrogesterone	C21H28O2	C12617	[M]+	MoNA	pos	1
Dyphylline	C10H14N4O4	C07819	[M]+	BioDeepDB	pos	1
E-4031	C21H27N3O3S	C13776	[M-H]-	MoNA	neg	1
E-64	C15H27N5O5	C01341	[M-H]-	MoNA	neg	1
Ecdysone	C27H44O6	C00477	[M+H]+	BioDeepDB	pos	1
Ecgonine	C9H15NO3	C10858	[M+H-H2O]+	mzCloud	pos	2
Ecgonine methyl ester	C10H17NO3	C12448	[M+H]+	MoNA	pos	2
Econazole	C18H15Cl3N2O	C08068	[M+H]+	BioDeepDB	pos	1
Ectoine	C6H10N2O2	C06231	[M+H]+	BioDeepDB	pos	1
Efavirenz	C14H9ClF3NO2	C08088	[M-H2O-H]-	MoNA	neg	1
Eicosadienoic acid	C20H36O2	C16525	[M+H]+	BioDeepDB	pos	2
Elemicin	C12H16O3	C10451	[M+H]+	BioDeepDB	pos	1
Ellagic acid	C14H6O8	C10788	[M+H]+	mzCloud	pos	1
Ellipticine	C17H14N2	C09154	[M]+	BioDeepDB	pos	1
Elloramycin A	C32H36O15	C12381	[M+H]+	BioDeepDB	pos	1
Emetine	C29H40N2O4	C09421	[M+H]+	mzCloud	pos	1
Emtricitabine	C8H10FN3O3S	C12599	[M+H]+	MoNA	pos	1
Enalapril	C20H28N2O5	C06977	[M+H]+	BioDeepDB	pos	1
Enalaprilat	C18H24N2O5	C11720	[M+H]+	BioDeepDB	pos	1
Enol-phenylpyruvate	C9H8O3	C02763	[M+H]+	BioDeepDB	pos	1
Enoxacin	C15H17FN4O3	C06979	[M+H]+	BioDeepDB	pos	2
ent-8alpha-Hydroxylabd-13-en-15-yl diphosphate	C20H38O8P2	C21656	[M+H]+	BioDeepDB	pos	1
Entacapone	C14H15N3O5	C07943	[M+H]+	GNPS	pos	1
Enterodiol	C18H22O4	C18166	[M+H]+	BioDeepDB	pos	1
Enterolactone	C18H18O4	C18165	[M+H]+	BioDeepDB	pos	2
EPA (d5)	C20H30O2	C06428	[M+H]+	mzCloud	pos	1
Epiandrosterone	C19H30O2	C07635	[M]+	BioDeepDB	pos	1
Epicatechin	C15H14O6	C09727	[M+H]+	BioDeepDB	pos	1
Epigallocatechin gallate	C22H18O11	C09731	[M-H]-	BioDeepDB	neg	1
Epinephrine	C9H13NO3	C00788	[M+H]+	BioDeepDB	pos	2
Episterol	C28H46O	C15777	[M+H-H2O]+	BioDeepDB	pos	1
Epothilone B	C27H41NO6S	C12154	[M+H]+	BioDeepDB	pos	1
Eprosartan	C23H24N2O4S	C07467	[M+H]+	MoNA	pos	1
epsilon-(gamma-L-Glutamyl)-L-lysine	C11H21N3O5	C21730	[M]+	BioDeepDB	pos	1
Epsilon-caprolactam	C6H11NO	C06593	[M+H]+	BioDeepDB	pos	1
epsilon-Caprolactone	C6H10O2	C01880	[M+H]+	BioDeepDB	pos	1
epsilon-Rhodomycin T	C30H35NO11	C18640	[M+H-H2O]+	BioDeepDB	pos	1
epsilon-Viniferin	C28H22O6	C10289	[M-H2O-H]-	MoNA	neg	1
Equilin	C18H20O2	C14392	[M-H2O-H]-	MoNA	neg	1
Equol	C15H14O3	C14131	[M+H-H2O]+	BioDeepDB	pos	1
Ergocalciferol	C28H44O	C05441	[M+H]+	BioDeepDB	pos	1
Ergocristine	C35H39N5O5	C09164	[M-H2O+NH4]+	MoNA	pos	1
Ergonovine	C19H23N3O2	C07543	[M-H]-	MoNA	neg	1
Ergosta-5,7,22,24(28)-tetraen-3beta-ol	C28H42O	C05440	[M]+	BioDeepDB	pos	1
Ergothioneine	C9H16N3O2S	C05570	[M+H]+	BioDeepDB	pos	1
Eriocitrin	C27H32O15	C09732	[M-H2O-H]-	mzCloud	neg	1
Eriodictyol	C15H12O6	C05631	[M-H]-	mzCloud	neg	1
Erucic acid	C22H42O2	C08316	[M-H2O+NH4]+	BioDeepDB	pos	2
Erythritol	C4H10O4	C00503	[M-H]-	BioDeepDB	neg	2
Erythromycin	C37H67NO13	C01912	[M-H2O-H]-	mzCloud	neg	1
Erythromycin estolate	C40H71NO14. C12H26O4S	C08031	[M]-	mzCloud	neg	1
Esculetin	C9H6O4	C09263	[M+H]+	mzCloud	pos	1
Esculin	C15H16O9	C09264	[M-H]-	mzCloud	neg	1
Esmolol	C16H25NO4	C06980	[M+H]+	mzCloud	pos	1
Estazolam	C16H11ClN4	C06981	[M+H]+	mzCloud	pos	1
Estradiol benzoate	C25H28O3	C13444	[M]+	BioDeepDB	pos	1
Estradiol-17beta	C18H24O2	C00951	[M+H-H2O]+	mzCloud	pos	1
Estradiol-17beta 3-sulfate	C18H24O5S	C08357	[M]-	BioDeepDB	neg	1
Estragole	C10H12O	C10452	[M+H]+	BioDeepDB	pos	2
Estriol	C18H24O3	C05141	[M+H-H2O]+	BioDeepDB	pos	1
Estriol-16-Glucuronide	C24H32O9	C05504	[M+H]+	MoNA	pos	1
Estrone	C18H22O2	C00468	[M+H-H2O]+	BioDeepDB	pos	1
Estrone glucuronide	C24H30O8	C11133	[M-H2O-H]-	BioDeepDB	neg	1
Estrone sulfate	C18H22O5S	C02538	[M]-	BioDeepDB	neg	1
Ethidimuron	C7H12N4O3S2	C19092	[M+H]+	BioDeepDB	pos	1
Ethiofencarb	C11H15NO2S	C18649	[M-H]-	GNPS	neg	1
Ethionamide	C8H10N2S	C07665	[M]-	BioDeepDB	neg	1
Ethionine	C6H13NO2S	C11227	[M+H]+	MoNA	pos	1
Ethirimol	C11H19N3O	C18828	[M]+	BioDeepDB	pos	1
Ethoprophos	C8H19O2PS2	C18687	[M+H]+	BioDeepDB	pos	1
Ethosuximide	C7H11NO2	C07505	[M-H2O-H]-	BioDeepDB	neg	1
Ethoxyquin	C22H27NO2	C07475	[M]-	BioDeepDB	neg	1
Ethyl benzoate	C8H8O4	C01839	[M-H]-	MoNA	neg	1
Ethyl icosapentate	C22H34O2	C16184	[M+H]+	BioDeepDB	pos	1
Ethylmethylacetic acid	C5H10O2	C18319	[M+H]+	BioDeepDB	pos	1
Ethylmorphine	C19H23NO3	C07537	[M+H-H2O]+	mzCloud	pos	1
Ethynodiol Diacetate	C24H32O4	C12724	[M+H-H2O]+	BioDeepDB	pos	1
Etidronic acid	C2H8O7P2	C07736	[M-H]-	BioDeepDB	neg	1
Etiocholanolone	C19H30O2	C04373	[M]+	mzCloud	pos	1
Etodolac	C17H21NO3	C06991	[M-H]-	MoNA	neg	1
Etomidate	C14H16N2O2	C07522	[M+H]+	BioDeepDB	pos	1
Etoposide	C29H32O13	C01576	[M+H-H2O]+	BioDeepDB	pos	1
Etoxazole	C21H23F2NO2	C18495	[M+H]+	mzCloud	pos	1
Eucalyptol	C10H18O	C09844	[M]+	BioDeepDB	pos	1
Eugenol	C10H12O2	C10453	[M]+	BioDeepDB	pos	1
Eupatilin	C18H16O7	C10040	[M-H]-	MoNA	neg	2
Eupatoriochromene	C13H14O3	C09006	[M-H2O-H]-	BioDeepDB	neg	1
Evodiamine	C19H17N3O	C09187	[M-H]-	BioDeepDB	neg	1
Exemestane	C20H24O2	C08162	[M+H]+	BioDeepDB	pos	2
Falcarindiol	C17H24O2	C08449	[M+H-H2O]+	MoNA	pos	1
Famotidine	C8H15N7O2S3	C06994	[M]-	BioDeepDB	neg	1
Famoxadone	C22H18N2O4	C18591	[M-H]-	mzCloud	neg	1
FAPy-adenine	C5H7N5O	C06502	[M+H]+	BioDeepDB	pos	1
Farnesoic acid	C15H24O2	C16502	[M]+	BioDeepDB	pos	1
Felbamate	C11H14N2O4	C07501	[M]+	BioDeepDB	pos	1
Fenamiphos	C13H22NO3PS	C18659	[M-H]-	BioDeepDB	neg	1
Fenazaquin	C20H22N2O	C18727	[M]+	BioDeepDB	pos	1
Fenbuconazole	C19H17ClN4	C18461	[M+H]+	mzCloud	pos	1
Fenfluramine	C12H16F3N	C06996	[M+H]+	BioDeepDB	pos	2
Fenhexamid	C14H17Cl2NO2	C18593	[M-H2O-H]-	mzCloud	neg	1
Fenitrothion	C9H12NO5PS	C14442	[M-H2O-H]-	BioDeepDB	neg	1
Fenofibrate	C20H21ClO4	C07586	[M+H-H2O]+	BioDeepDB	pos	1
Fenoldopam	C16H16ClNO3	C07693	[M]-	MoNA	neg	1
Fenoprofen	C15H14O3	C06997	[M+H]+	GNPS	pos	1
Fenoxycarb	C17H19NO4	C11078	[M+H]+	BioDeepDB	pos	2
Fenpropidin	C19H31N	C18726	[M+H]+	mzCloud	pos	1
Fenpropimorph	C20H33NO	C18787	[M+H]+	mzCloud	pos	1
Fenpyroximate	C24H27N3O4	C11098	[M]+	mzCloud	pos	1
Fenthion	C10H15O3PS2	C14420	[M+H]+	MoNA	pos	1
Fenuron	C9H12N2O	C11224	[M+H]+	BioDeepDB	pos	1
Fenvalerate	C25H22ClNO3	C10988	[M+H-H2O]+	mzCloud	pos	1
Ferreirin	C16H14O6	C10419	[M+H]+	BioDeepDB	pos	1
Ferroxamine	C25H45FeN6O8	C07597	[M+H]+	GNPS	pos	1
Fexofenadine	C32H39NO4	C06999	[M+H]+	BioDeepDB	pos	1
Fipronil	C12H4Cl2F6N4OS	C11099	[M+H-H2O]+	MoNA	pos	1
Fisetin	C15H10O6	C10041	[M]-	BioDeepDB	neg	1
Flavanone 7-O-[alpha-L-rhamnosyl-(1->2)-beta-D-glucoside]	C27H32O12	C15579	[M+H]+	BioDeepDB	pos	1
Flavanone 7-O-beta-D-glucoside	C21H22O8	C04007	[M-H2O+NH4]+	BioDeepDB	pos	1
Flavonol 3-O-(6-O-malonyl-beta-D-glucoside)	C24H22O11	C04385	[M+H-H2O]+	BioDeepDB	pos	1
Flavonol 3-O-[alpha-L-rhamnosyl-(1->6)-beta-D-glucoside]	C27H30O12	C04194	[M]+	BioDeepDB	pos	1
Flecainide	C17H20F6N2O3	C07001	[M]-	MoNA	neg	1
Fleroxacin	C17H18F3N3O3	C13179	[M+H-H2O]+	GNPS	pos	1
Flonicamid	C9H6F3N3O	C18463	[M+H]+	MoNA	pos	1
Floramultine	C21H25NO5	C16713	[M+H-H2O]+	BioDeepDB	pos	1
Fluazifop	C15H12F3NO4	C18527	[M-H2O-H]-	MoNA	neg	1
Fluazifop butyl	C19H20F3NO4	C11029	[M]+	mzCloud	pos	1
Fluconazole	C13H12F2N6O	C07002	[M]-	mzCloud	neg	1
Flucytosine	C4H4FN3O	C07003	[M+H-H2O]+	MoNA	pos	1
Fludioxonil	C12H6F2N2O2	C18462	[M]-	BioDeepDB	neg	1
Fludrocortisone	C21H29FO5	C07004	[M+H-H2O]+	MoNA	pos	1
Flufenamic acid	C14H10F3NO2	C13038	[M]-	MoNA	neg	1
Flufenoxuron	C21H11ClF6N2O3	C18430	[M-H]-	BioDeepDB	neg	1
Flumazenil	C15H14FN3O3	C07825	[M]+	BioDeepDB	pos	1
Flumethasone	C22H28F2O5	C14479	[M-H2O-H]-	BioDeepDB	neg	1
Flumetsulam	C12H9F2N5O2S	C18852	[M]+	MoNA	pos	1
Flumioxazin	C19H15FN2O4	C11035	[M]-	mzCloud	neg	1
Flunisolide	C24H31FO6	C07005	[M+H-H2O]+	mzCloud	pos	1
Fluocinonide	C26H32F2O7	C07007	[M]+	GNPS	pos	1
Fluometuron	C10H11F3N2O	C18853	[M+H]+	mzCloud	pos	1
Fluopicolide	C14H8Cl3F3N2O	C18464	[M-H]-	BioDeepDB	neg	1
Fluorene	C13H10	C07715	[M+H]+	MoNA	pos	1
Fluperlapine	C19H20FN3	C10967	[M-H2O-H]-	GNPS	neg	1
Fluphenazine	C22H26F3N3OS	C07010	[M]+	BioDeepDB	pos	1
Flurazepam	C21H23ClFN3O	C07012	[M-H]-	MoNA	neg	1
Flurbiprofen	C15H13FO2	C07013	[M-H]-	mzCloud	neg	1
Flurecol	C14H10O3	C18856	[M]-	MoNA	neg	1
Fluroxypyr	C7H5Cl2FN2O3	C18858	[M+H-H2O]+	MoNA	pos	1
Flusilazole	C16H15F2N3Si	C18733	[M]+	BioDeepDB	pos	1
Flutamide	C11H11F3N2O3	C07653	[M]-	mzCloud	neg	1
Flutolanil	C17H16F3NO2	C18502	[M-H]-	mzCloud	neg	1
Flutriafol	C16H13F2N3O	C18734	[M]+	mzCloud	pos	1
Fluvastatin	C24H26FNO4	C07014	[M]+	BioDeepDB	pos	1
Fluvoxamine	C15H21F3N2O2	C07571	[M]+	BioDeepDB	pos	1
FMLP	C21H31N3O5S	C11596	[M]+	BioDeepDB	pos	1
FMN	C17H21N4O9P	C00061	[M+H]+	BioDeepDB	pos	1
FMNH2	C17H23N4O9P	C01847	[M+H]+	BioDeepDB	pos	1
Folic acid	C19H19N7O6	C00504	[M]-	BioDeepDB	neg	1
Folinic acid	C20H23N7O7	C03479	[M]+	BioDeepDB	pos	1
Fomepizole	C4H6N2	C07837	[M+H]+	MoNA	pos	2
Fomesafen	C15H10ClF3N2O6S	C18736	[M-H2O-H]-	MoNA	neg	1
Forchlorfenuron	C12H10ClN3O	C18604	[M-H2O-H]-	BioDeepDB	neg	1
Formiminoglutamic acid	C6H10N2O4	C00439	[M+H]+	BioDeepDB	pos	1
Formononetin	C16H12O4	C00858	[M-H]-	BioDeepDB	neg	2
Formoterol	C19H24N2O4	C07805	[M+H]+	mzCloud	pos	1
Formylanthranilic acid	C8H7NO3	C05653	[M+H]+	BioDeepDB	pos	2
Forsythin	C27H34O11	C17048	[M]-	MoNA	neg	1
Fosinopril	C30H46NO7P	C07016	[M-H2O-H]-	MoNA	neg	1
Fosthiazate	C9H18NO3PS2	C18402	[M]+	BioDeepDB	pos	1
Fraxetin	C10H8O5	C09265	[M-H2O-H]-	mzCloud	neg	1
Fraxidin	C11H10O5	C17479	[M-H2O-H]-	GNPS	neg	1
Fraxin	C16H18O10	C09266	[M-H2O-H]-	mzCloud	neg	1
Fructose 1,6-bisphosphate	C6H14O12P2	C00354	[M-H]-	BioDeepDB	neg	1
Fructose-1P	C6H12O6	C10906	[M]+	BioDeepDB	pos	1
Fuberidazole	C11H8N2O	C18737	[M+H]+	BioDeepDB	pos	1
Fucose 1-phosphate	C6H13O8P	C02985	[M+H]+	BioDeepDB	pos	1
Fumaric acid	C4H4O4	C00122	[M-H]-	BioDeepDB	neg	2
Fumitremorgin A	C32H41N3O7	C20564	[M+H]+	GNPS	pos	1
Furathiocarb	C18H26N2O5S	C18650	[M-H]-	GNPS	neg	1
Furazolidone	C8H7N3O5	C07999	[M]+	mzCloud	pos	1
Furosemide	C12H11ClN2O5S	C07017	[M-H]-	BioDeepDB	neg	1
Fusarenone X	C17H22O8	C19583	[M]+	mzCloud	pos	1
Gabapentin	C9H17NO2	C07018	[M+H]+	mzCloud	pos	1
Galactaric acid	C6H10O8	C00879	[M+H]+	BioDeepDB	pos	1
Galactitol	C6H14O6	C01697	[M-H]-	BioDeepDB	neg	2
Galactonic acid	C6H12O7	C00880	[M-H2O-H]-	mzCloud	neg	1
Galactose 1-phosphate	C6H13O9P	C00103	[M-H2O-H]-	BioDeepDB	neg	2
Galactosylglycerol	C9H18O8	C05401	[M-H]-	MetaDNA	neg	2
Galactosylsphingosine	C24H47NO7	C01747	[M+H]+	BioDeepDB	pos	1
Galacturonic acid	C6H10O7	C08348	[M-H2O-H]-	mzCloud	neg	2
Galantamine	C17H21NO3	C08526	[M+H]+	BioDeepDB	pos	1
Gallate	C7H6O5	C01424	[M-H]-	mzCloud	neg	1
Gambogic acid	C38H44O8	C10062	[M]-	MoNA	neg	1
gamma-Aminobutyric acid	C4H9NO2	C00334	[M+H-H2O]+	BioDeepDB	pos	2
gamma-Glutamyl-beta-aminopropiononitrile	C8H13N3O3	C06114	[M+H]+	BioDeepDB	pos	1
gamma-Glutamyl-beta-cyanoalanine	C9H13N3O5	C05711	[M+H-H2O]+	BioDeepDB	pos	2
gamma-Glutamylalanine	C7H11N2O5R	C03740	[M+H]+	BioDeepDB	pos	1
gamma-Glutamylcysteine	C8H14N2O5S	C00669	[M]-	BioDeepDB	neg	1
gamma-Glutamylglutamic acid	C10H16N2O7	C05282	[M-H]-	MoNA	neg	1
gamma-Glutamyltyramine	C13H18N2O4	C20926	[M+H]+	BioDeepDB	pos	1
gamma-L-Glutamyl-D-alanine	C8H14N2O5	C03738	[M+H]+	BioDeepDB	pos	2
gamma-L-Glutamyl-L-cysteinyl-beta-alanine	C11H19N3O6S	C04544	[M+H]+	BioDeepDB	pos	1
Gamma-Linolenic acid	C18H30O2	C06426	[M]-	BioDeepDB	neg	1
Gamma-terpinene	C10H16	C09900	[M+H]+	BioDeepDB	pos	1
Gamma-Tocotrienol	C28H42O2	C14155	[M+H-H2O]+	BioDeepDB	pos	1
Gardenoside	C17H24O11	C09779	[M]-	mzCloud	neg	1
Gatifloxacin	C19H22FN3O4	C07661	[M-H]-	GNPS	neg	1
GDP-L-fucose	C16H25N5O15P2	C00325	[M]+	BioDeepDB	pos	1
Gein	C24H32O4	C17058	[M+H]+	MoNA	pos	1
Geissospermine	C40H48N4O3	C09200	[M+H]+	GNPS	pos	1
Geldanamycin	C29H40N2O9	C11222	[M]+	BioDeepDB	pos	1
Gemfibrozil	C15H22O3	C07020	[M-H]-	MoNA	neg	1
Genipin	C11H14O5	C09780	[M+H]+	BioDeepDB	pos	1
Genipin 1-beta-gentiobioside	C23H34O15	C16965	[M-H2O-H]-	MoNA	neg	1
Geniposide	C17H24O10	C09781	[M-H2O-H]-	mzCloud	neg	1
Geniposidic acid	C16H22O10	C11673	[M-H2O-H]-	mzCloud	neg	1
Genistein	C15H10O5	C06563	[M+H]+	MoNA	pos	2
Genistin	C21H20O10	C09126	[M-H]-	BioDeepDB	neg	1
Gentamicin A	C18H36N4O10	C01917	[M]+	BioDeepDB	pos	1
Gentamicin A2	C17H33N3O11	C17701	[M+H-H2O]+	BioDeepDB	pos	1
Gentamicin C1a	C19H39N5O7	C00908	[M]+	BioDeepDB	pos	1
Gentamicin X2	C19H38N4O10	C17702	[M]+	BioDeepDB	pos	1
Gentisate aldehyde	C7H6O3	C05585	[M-H]-	BioDeepDB	neg	1
Gentisic acid	C7H6O4	C00628	[M+H]+	BioDeepDB	pos	2
Geranic acid	C10H16O2	C16461	[M-H2O-H]-	MoNA	neg	1
Geranyl acetate	C12H20O2	C09861	[M+H]+	BioDeepDB	pos	1
Geranyl diphosphate	C10H20O7P2	C00341	[M+H-H2O]+	BioDeepDB	pos	1
Geranylgeraniol	C20H34O	C09094	[M]+	BioDeepDB	pos	1
Geranylgeranyl-PP	C20H36O7P2	C00353	[M-H2O-H]-	BioDeepDB	neg	1
GF 109203X	C25H24N4O2	C11238	[M+H-H2O]+	BioDeepDB	pos	1
Gibberellin A12	C20H28O4	C11857	[M+H-H2O]+	GNPS	pos	1
Gibberellin A124	C20H26O5	C11861	[M-H]-	MoNA	neg	1
Gibberellin A3	C19H22O6	C01699	[M-H2O-H]-	BioDeepDB	neg	1
Gibberellin A36	C20H26O6	C11862	[M]+	BioDeepDB	pos	1
Gibberellin A4	C19H24O5	C11864	[M+H]+	BioDeepDB	pos	1
Gibberellin A5	C19H22O5	C11871	[M]-	MoNA	neg	1
Gibberellin A53	C20H28O5	C06094	[M-H2O-H]-	MoNA	neg	1
Gibberellin A7	C19H22O5	C11867	[M-H]-	mzCloud	neg	1
Gibberellin A9	C19H24O4	C11863	[M-H]-	MoNA	neg	1
Ginkgolide A	C20H24O9	C07601	[M+H]+	BioDeepDB	pos	1
Ginkgolide B	C20H24O10	C07602	[M+H]+	mzCloud	pos	1
Ginkgolide C	C20H24O11	C07603	[M-H]-	MoNA	neg	1
Ginsenoside Ro	C48H76O19	C17543	[M-H]-	MoNA	neg	1
Glabranin	C20H20O4	C09752	[M]-	MoNA	neg	1
Glaucarubin	C25H36O10	C08760	[M+H-H2O]+	BioDeepDB	pos	1
Glimepiride	C24H34N4O5S	C07669	[M]-	GNPS	neg	1
Glipizide	C21H27N5O4S	C07021	[M-H2O+NH4]+	BioDeepDB	pos	1
glucoerucin	C12H23NO9S3	C08409	[M-H]-	MoNA	neg	1
Glucoiberin	C11H21NO10S3	C08411	[M]-	MoNA	neg	1
gluconasturtiin	C15H21NO9S2	C08417	[M-H]-	MoNA	neg	1
Gluconic acid	C6H12O7	C00257	[M-H]-	BioDeepDB	neg	2
Gluconolactone	C6H10O6	C00198	[M-H]-	BioDeepDB	neg	2
Glucoraphanin	C12H23NO10S3	C08419	[M+H]+	mzCloud	pos	1
Glucosamine	C6H13NO5	C00329	[M]+	MoNA	pos	1
Glucosamine 6-phosphate	C6H14NO8P	C00352	[M+H]+	BioDeepDB	pos	1
Glucose 6-phosphate	C6H13O9P	C00092	[M+H]+	BioDeepDB	pos	1
Glutamylglutamic acid	C10H16N2O7	C01425	[M]+	MoNA	pos	1
Glutarate semialdehyde	C5H8O3	C03273	[M+H]+	BioDeepDB	pos	1
Glutaric acid	C5H8O4	C00489	[M-H]-	BioDeepDB	neg	2
Glutathione	C10H17N3O6S	C00051	[M-H]-	MetaDNA	neg	2
Glutathione amide	C10H18N4O5S	C19689	[M]+	BioDeepDB	pos	1
Glutethimide	C13H15NO2	C07489	[M+H]+	mzCloud	pos	1
Glyburide	C23H28ClN3O5S	C07022	[M-H]-	GNPS	neg	1
Glyceric acid	C3H6O4	C00258	[M-H]-	BioDeepDB	neg	1
Glycerol	C3H8O3	C00116	[M+H]+	BioDeepDB	pos	1
Glycerol 3-phosphate	C3H9O6P	C00093	[M+H]+	MoNA	pos	1
Glycerophosphocholine	C8H21NO6P	C00670	[M]+	BioDeepDB	pos	1
Glycitein	C16H12O5	C14536	[M-H]-	BioDeepDB	neg	1
Glycitin	C22H22O10	C16195	[M+H]+	mzCloud	pos	1
Glycochenodeoxycholic acid	C26H43NO5	C05466	[M-H]-	BioDeepDB	neg	1
Glycocholic acid	C26H43NO6	C01921	[M]-	BioDeepDB	neg	1
Glycyl-glycine	C4H8N2O3	C02037	[M-H2O-H]-	BioDeepDB	neg	1
Glycyl-leucine	C8H16N2O3	C02155	[M-H2O-H]-	mzCloud	neg	1
Glycyrrhetinate	C30H46O4	C02283	[M+H-H2O]+	mzCloud	pos	1
Glyoxylic acid	C2H2O3	C00048	[M-H]-	BioDeepDB	neg	1
GMP	C10H14N5O8P	C00144	[M]-	BioDeepDB	neg	1
Gomisin B	C28H34O9	C17814	[M]-	MoNA	neg	1
Gomisin L1 methyl ether	C23H28O6	C10621	[M+H-H2O]+	MoNA	pos	1
Gramine	C11H14N2	C08304	[M+H]+	MoNA	pos	1
Granisetron	C18H24N4O	C07023	[M+H-H2O]+	mzCloud	pos	1
Grayanotoxin I	C22H36O7	C09103	[M+H-H2O]+	MoNA	pos	1
Griseofulvin	C17H17ClO6	C06686	[M+H]+	BioDeepDB	pos	1
Guaiacol	C7H8O2	C15572	[M+H]+	BioDeepDB	pos	1
Guanabenz	C8H8Cl2N4	C07034	[M+H-H2O]+	BioDeepDB	pos	1
Guanethidine	C10H22N4	C07036	[M]+	BioDeepDB	pos	1
Guanfacine	C9H9Cl2N3O	C07037	[M+H]+	BioDeepDB	pos	1
Guanidinosuccinic acid	C5H9N3O4	C03139	[M]-	BioDeepDB	neg	2
Guanidoacetic acid	C3H7N3O2	C00581	[M]-	BioDeepDB	neg	2
Guanine	C5H5N5O	C00242	[M+H]+	mzCloud	pos	1
Guanosine	C10H13N5O5	C00387	[M]-	BioDeepDB	neg	2
Guanosine 2',3'-cyclic phosphate	C10H12N5O7P	C06194	[M+H-H2O]+	BioDeepDB	pos	1
Guanosine-5'-triphosphate	C10H16N5O14P3	C00044	[M]+	BioDeepDB	pos	1
Gulonic acid	C6H12O7	C00800	[M-H2O-H]-	GNPS	neg	2
Guvacoline	C7H11NO2	C16821	[M+H]+	mzCloud	pos	1
GW 7647	C29H46N2O3S	C15622	[M+H-H2O]+	BioDeepDB	pos	1
GW 9662	C13H9ClN2O3	C15627	[M]+	BioDeepDB	pos	1
Gyromitrin	C4H8N2O	C08305	[M-H]-	MoNA	neg	1
Haematoxylin	C16H14O6	C09931	[M-H]-	mzCloud	neg	1
Halofenozide	C18H19ClN2O2	C18791	[M-H]-	GNPS	neg	1
Haloperidol	C21H23ClFNO2	C01814	[M]+	BioDeepDB	pos	1
Haloxyfop	C15H11ClF3NO4	C04871	[M-H2O-H]-	MoNA	neg	1
Haplopine	C13H11NO4	C10694	[M+H]+	MoNA	pos	1
Harmaline	C13H14N2O	C06536	[M+H]+	BioDeepDB	pos	1
Harmalol	C12H12N2O	C06537	[M+H]+	BioDeepDB	pos	1
Harman	C12H10N2	C09209	[M]-	MoNA	neg	1
Harmine	C13H12N2O	C06538	[M]+	BioDeepDB	pos	2
Harpagoside	C24H30O11	C09783	[M-H2O-H]-	mzCloud	neg	1
HC-toxin	C21H32N4O6	C15676	[M+H]+	BioDeepDB	pos	1
Hecogenin	C27H42O4	C08902	[M+H]+	BioDeepDB	pos	1
Heliotrine	C16H27NO5	C10324	[M+H]+	MoNA	pos	1
Hellebrin	C36H52O15	C08868	[M-H]-	GNPS	neg	1
Heme	C34H32FeN4O4	C00032	[M+H]+	BioDeepDB	pos	1
Heptanoic acid	C7H14O2	C17714	[M+H]+	BioDeepDB	pos	1
Heptenophos	C9H12ClO4P	C18660	[M-H]-	MoNA	neg	1
Herniarin	C10H8O3	C09268	[M+H]+	BioDeepDB	pos	1
Hesperetin	C16H14O6	C01709	[M+H]+	BioDeepDB	pos	1
Hesperetin 7-O-glucoside	C22H24O11	C16422	[M+H]+	BioDeepDB	pos	1
Hesperidin	C28H34O15	C09755	[M-H2O-H]-	mzCloud	neg	1
Hetacillin	C19H23N3O4S	C11729	[M]-	BioDeepDB	neg	1
Hexachlorophene	C13H6Cl6O2	C08039	[M-H2O-H]-	BioDeepDB	neg	1
Hexaconazole	C14H17Cl2N3O	C18466	[M+H]+	mzCloud	pos	2
Hexadecanedioate	C16H30O4	C19615	[M-H2O-H]-	mzCloud	neg	1
Hexaflumuron	C16H8Cl2F6N2O3	C18861	[M-H2O-H]-	BioDeepDB	neg	1
Hexylamine	C6H15N	C08306	[M+H]+	MoNA	pos	1
Himbacine	C22H35NO2	C10598	[M]+	BioDeepDB	pos	1
Hippuric acid	C9H9NO3	C01586	[M]+	BioDeepDB	pos	2
Histamine	C5H9N3	C00388	[M+H]+	BioDeepDB	pos	1
Homatropine	C16H21NO3	C07814	[M]+	BioDeepDB	pos	1
Homo-L-arginine	C7H16N4O2	C01924	[M-H]-	BioDeepDB	neg	1
Homocarnosine	C10H16N4O3	C00884	[M-H]-	MoNA	neg	1
Homocitric acid	C7H10O7	C01251	[M+H]+	BioDeepDB	pos	1
Homocitrulline	C7H15N3O3	C02427	[M+H]+	BioDeepDB	pos	2
Homogentisic acid	C8H8O4	C00544	[M-H]-	BioDeepDB	neg	1
Homovanillic acid	C9H10O4	C05582	[M+H]+	BioDeepDB	pos	2
Honokiol	C18H18O2	C10630	[M+H]+	BioDeepDB	pos	1
Hordenine	C10H15NO	C06199	[M+H]+	BioDeepDB	pos	1
HT-2 Toxin	C22H32O8	C19952	[M+H-H2O]+	MoNA	pos	1
Hydralazine	C8H8N4	C07040	[M]+	BioDeepDB	pos	1
Hydramethylnon	C25H24F6N4	C10994	[M+H]+	BioDeepDB	pos	1
Hydrochlorothiazide	C7H8ClN3O4S2	C07041	[M]-	BioDeepDB	neg	1
Hydrocinnamic acid	C9H10O2	C05629	[M+H]+	MoNA	pos	1
Hydrocortisone succinate	C25H34O8	C12888	[M]-	BioDeepDB	neg	1
Hydroflumethiazide	C8H8F3N3O4S2	C07763	[M]-	BioDeepDB	neg	1
Hydrogen phosphate	H3PO4	C00009	[M+H]+	BioDeepDB	pos	1
Hydromorphone	C17H19NO3	C07042	[M+H]+	BioDeepDB	pos	1
Hydroquinone	C6H6O2	C00530	[M]+	BioDeepDB	pos	2
Hydroxyanthraquinone	C14H8O3	C02980	[M]-	MoNA	neg	1
Hydroxyatrazine	C8H15N5O	C06552	[M]+	MoNA	pos	1
Hydroxychloroquine	C18H26ClN3O	C07043	[M]+	BioDeepDB	pos	1
Hydroxyphenyllactic acid	C9H10O4	C03672	[M-H]-	MoNA	neg	2
Hydroxypropionic acid	C3H6O3	C01013	[M+H]+	BioDeepDB	pos	1
Hydroxypyruvic acid	C3H4O4	C00168	[M]+	BioDeepDB	pos	1
Hydroxyzine	C21H27ClN2O2	C07045	[M]+	mzCloud	pos	1
Hygromycin B	C20H37N3O13	C01925	[M]+	BioDeepDB	pos	1
Hypaconitine	C33H45NO10	C08688	[M-H2O+NH4]+	MoNA	pos	1
Hyperforin	C35H52O4	C07608	[M]-	BioDeepDB	neg	1
Hypotaurine	C2H7NO2S	C00519	[M]-	BioDeepDB	neg	1
Hypoxanthine	C5H4N4O	C00262	[M-H]-	BioDeepDB	neg	2
IBMX	C10H14N4O2	C13708	[M+H-H2O]+	mzCloud	pos	1
Ibuprofen	C13H18O2	C01588	[M-H2O-H]-	BioDeepDB	neg	1
Icariin	C33H40O15	C17555	[M-H2O-H]-	BioDeepDB	neg	1
Ifosfamide	C7H15Cl2N2O2P	C07047	[M]-	GNPS	neg	1
Illudin M	C15H20O3	C09687	[M+H-H2O]+	BioDeepDB	pos	2
Imazamethabenz-methyl	C16H20N2O3	C11494	[M+H]+	MoNA	pos	1
Imazamox	C15H19N3O4	C18598	[M]+	mzCloud	pos	1
Imazapyr	C13H15N3O3	C18864	[M]+	mzCloud	pos	1
Imazaquin	C17H17N3O3	C05076	[M-H]-	MoNA	neg	1
Imidacloprid	C9H10ClN5O2	C11110	[M+H]+	BioDeepDB	pos	1
Imidazol-5-yl-pyruvate	C6H6N2O3	C03277	[M+H]+	BioDeepDB	pos	1
Imidazole-4-acetaldehyde	C5H6N2O	C05130	[M+H]+	BioDeepDB	pos	1
Imidazoleacetic acid	C5H6N2O2	C02835	[M-H]-	BioDeepDB	neg	1
Imidazolepropionic acid	C6H8N2O2	C20522	[M]+	BioDeepDB	pos	1
Iminoarginine	C6H12N4O2	C21026	[M]+	BioDeepDB	pos	1
Iminoaspartic acid	C4H5NO4	C05840	[M+H]+	BioDeepDB	pos	1
Iminodiacetic acid	C4H7NO4	C19911	[M]-	BioDeepDB	neg	1
Imipramine	C19H24N2	C07049	[M]+	BioDeepDB	pos	1
IMP	C10H13N4O8P	C00130	[M]-	BioDeepDB	neg	1
Imperatorin	C16H14O4	C09269	[M+H]+	mzCloud	pos	1
Indan-1-ol	C9H10O	C01710	[M-H2O-H]-	MoNA	neg	1
Indican	C14H17NO6	C08481	[M+H]+	BioDeepDB	pos	1
Indinavir	C36H47N5O4	C07051	[M+H-H2O]+	MoNA	pos	1
Indole	C8H7N	C00463	[M+H]+	BioDeepDB	pos	1
Indole-3-acetate	C10H9NO2	C00954	[M+H]+	mzCloud	pos	1
Indole-3-carboxylic acid	C9H7NO2	C19837	[M+H]+	BioDeepDB	pos	1
Indoleacetaldehyde	C10H9NO	C00637	[M+H]+	BioDeepDB	pos	1
Indolebutyric acid	C12H13NO2	C11284	[M+H]+	mzCloud	pos	1
Indolelactate	C11H11NO3	C02043	[M-H2O-H]-	mzCloud	neg	1
Indolepyruvate	C11H9NO3	C00331	[M-H]-	BioDeepDB	neg	2
Indomethacin	C19H16ClNO4	C01926	[M]-	BioDeepDB	neg	1
Indoxacarb	C22H17ClF3N3O7	C18569	[M-H2O-H]-	GNPS	neg	1
Inosine	C10H12N4O5	C00294	[M+H]+	BioDeepDB	pos	1
Iodotyrosine	C9H10INO3	C02515	[M+H-H2O]+	BioDeepDB	pos	1
Iopanoic acid	C11H12I3NO2	C08217	[M]-	BioDeepDB	neg	1
Ioxynil	C7H3I2NO	C18546	[M]-	MoNA	neg	1
Ipecoside	C27H35NO12	C09464	[M]-	GNPS	neg	1
Ipratropium bromide	C20H30NO3	C07052	[M+H]+	BioDeepDB	pos	1
Iproniazid	C9H13N3O	C11777	[M]-	BioDeepDB	neg	1
Iprovalicarb	C18H28N2O3	C18866	[M-H2O-H]-	BioDeepDB	neg	1
Irbesartan	C25H28N6O	C07469	[M+H-H2O]+	BioDeepDB	pos	1
Irinotecan	C33H38N4O6	C16641	[M+H-H2O]+	GNPS	pos	1
Irisxanthone	C20H20O11	C10067	[M-H2O-H]-	mzCloud	neg	1
Isoalangiside	C25H31NO10	C11815	[M+H]+	BioDeepDB	pos	1
Isoalantolactone	C15H20O2	C09484	[M+H]+	BioDeepDB	pos	1
Isoandrocymbine	C21H25NO5	C16708	[M+H-H2O]+	BioDeepDB	pos	1
Isobutyric acid	C4H8O2	C02632	[M+H]+	BioDeepDB	pos	1
Isochavicol	C9H10O	C20464	[M]+	BioDeepDB	pos	1
Isochlorogenic acid b	C25H24O12	C10468	[M-H]-	mzCloud	neg	1
Isochorismate	C10H10O6	C00885	[M-H2O+NH4]+	BioDeepDB	pos	2
Isocitrate	C6H8O7	C00311	[M-H]-	mzCloud	neg	1
Isocorypalmine	C20H23NO4	C04118	[M]+	BioDeepDB	pos	1
Isoelemicin	C12H16O3	C16975	[M+H]+	BioDeepDB	pos	1
Isoetharine	C13H21NO3	C07053	[M+H]+	BioDeepDB	pos	2
Isoeugenol	C10H12O2	C10469	[M-H2O-H]-	BioDeepDB	neg	1
Isoferulic acid	C10H10O4	C10470	[M+H]+	mzCloud	pos	1
Isoflavone 7-O-beta-D-glucoside	C21H20O8	C04074	[M+H]+	BioDeepDB	pos	1
Isofraxidin	C11H10O5	C17480	[M-H2O-H]-	MoNA	neg	1
Isoguvacine	C6H9NO2	C13694	[M+H]+	MoNA	pos	1
Isoliquiritigenin	C15H12O4	C08650	[M+H]+	mzCloud	pos	1
Isoliquiritin	C21H22O9	C16978	[M]+	MoNA	pos	1
Isolithocholic acid	C24H40O3	C17658	[M]+	BioDeepDB	pos	1
Isoniazid	C6H7N3O	C07054	[M]+	mzCloud	pos	1
Isoniazid alpha-ketoglutaric acid	C11H11N3O5	C16625	[M]+	BioDeepDB	pos	1
Isonicotinic acid	C6H5NO2	C07446	[M+H]+	BioDeepDB	pos	1
Isopentanol	C5H12O	C07328	[M]+	BioDeepDB	pos	1
Isopentenyl adenosine	C15H21N5O4	C16427	[M]+	BioDeepDB	pos	1
Isophorone	C9H14O	C14743	[M+H]+	mzCloud	pos	1
Isopimpinellin	C13H10O5	C02162	[M+H]+	BioDeepDB	pos	1
Isopropylmaleate	C7H10O4	C02631	[M]+	BioDeepDB	pos	1
Isopropylparaben	C10H12O3	C20343	[M-H]-	mzCloud	neg	1
Isoproterenol	C11H17NO3	C07056	[M-H2O-H]-	BioDeepDB	neg	1
Isoprothiolane	C12H18O4S2	C11111	[M]+	BioDeepDB	pos	1
Isoproturon	C12H18N2O	C11005	[M]-	BioDeepDB	neg	1
Isopyridoxal	C8H9NO3	C06051	[M+H]+	BioDeepDB	pos	1
Isoquercitrin	C21H20O12	C05623	[M-H2O-H]-	BioDeepDB	neg	1
Isorhamnetin	C16H12O7	C10084	[M-H]-	MoNA	neg	2
Isorhapontin	C21H24O9	C10266	[M]+	MoNA	pos	1
Isorhynchophylline	C22H28N2O4	C16980	[M-H2O-H]-	MoNA	neg	1
Isouron	C10H17N3O2	C18432	[M+H-H2O]+	mzCloud	pos	1
Isovaleric acid	C5H10O2	C08262	[M]+	BioDeepDB	pos	2
Isovitexin	C21H20O10	C01714	[M+H]+	BioDeepDB	pos	1
Isowertin 2''-rhamnoside	C28H32O14	C12629	[M]+	BioDeepDB	pos	1
Isoxaben	C18H24N2O4	C18504	[M+H]+	mzCloud	pos	1
Isoxanthopterin	C6H5N5O2	C03975	[M]+	mzCloud	pos	1
Itaconic acid	C5H6O4	C00490	[M+H]+	BioDeepDB	pos	1
Itraconazole	C35H38Cl2N8O4	C07060	[M]-	GNPS	neg	1
Jamaicamide A	C27H36BrClN2O4	C18212	[M]+	BioDeepDB	pos	1
Jamaicamide B	C27H37ClN2O4	C18213	[M+H]+	BioDeepDB	pos	1
Jasmone	C11H16O	C08490	[M+H]+	mzCloud	pos	1
Jasmonic acid	C12H18O3	C08491	[M-H2O-H]-	BioDeepDB	neg	1
Juglone	C10H6O3	C03840	[M+H]+	MoNA	pos	1
Juvenile hormone III	C16H26O3	C09694	[M+H]+	BioDeepDB	pos	1
Kaempferide	C16H12O6	C10098	[M-H]-	BioDeepDB	neg	1
Kaempferitrin	C27H30O14	C16981	[M-H]-	mzCloud	neg	1
Kaempferol	C15H10O6	C05903	[M+H]+	BioDeepDB	pos	1
Kaempferol 3-O-beta-D-xyloside	C20H18O10	C20727	[M+H]+	BioDeepDB	pos	1
Kaempferol 3-sophorotrioside	C33H40O21	C12635	[M-H2O+NH4]+	BioDeepDB	pos	1
Kainic acid	C10H15NO4	C12819	[M]-	BioDeepDB	neg	1
Kanamycin A	C18H36N4O11	C01822	[M+H]+	mzCloud	pos	1
Kanamycin B	C18H37N5O10	C00825	[M]+	BioDeepDB	pos	1
Kanokoside D	C27H44O16	C17431	[M-H2O-H]-	GNPS	neg	1
Karakin	C15H21N3O15	C08495	[M-H]-	MoNA	neg	1
Karakoline	C22H35NO4	C08693	[M+H-H2O]+	MoNA	pos	1
Kasugamycin	C14H25N3O9	C17968	[M]-	MoNA	neg	1
Ketamine	C13H16ClNO	C07525	[M]+	MoNA	pos	1
Ketoleucine	C6H10O3	C00233	[M+H]+	BioDeepDB	pos	1
Ketoprofen	C16H14O3	C01716	[M+H-H2O]+	mzCloud	pos	1
Ketorolac	C15H13NO3	C07062	[M+H]+	BioDeepDB	pos	1
Khellin	C14H12O5	C09010	[M]+	mzCloud	pos	1
Kinetin	C10H9N5O	C08272	[M+H]+	BioDeepDB	pos	1
Kojibiose	C12H22O11	C19632	[M]+	BioDeepDB	pos	1
Kojic acid	C6H6O4	C14516	[M+H]+	BioDeepDB	pos	2
Kynurenic acid	C10H7NO3	C01717	[M-H]-	BioDeepDB	neg	1
Kyotorphin	C15H23N5O4	C02993	[M]+	BioDeepDB	pos	1
L-2-Hydroxyglutaric acid	C5H8O5	C03196	[M]+	BioDeepDB	pos	1
L-2,4-diaminobutyric acid	C4H10N2O2	C03283	[M+H]+	BioDeepDB	pos	2
L-3-Cyanoalanine	C4H6N2O2	C02512	[M-H]-	BioDeepDB	neg	1
L-3-Hydroxykynurenine	C10H12N2O4	C03227	[M]+	BioDeepDB	pos	1
L-3-Phenyllactic acid	C9H10O3	C05607	[M-H]-	BioDeepDB	neg	2
L-4-Hydroxyglutamate semialdehyde	C5H9NO4	C05938	[M]+	BioDeepDB	pos	1
L-4-Hydroxyphenylglycine	C8H9NO3	C12323	[M]-	BioDeepDB	neg	1
L-4-Hydroxyphenylglycyl-L-arginine	C14H21N5O4	C20910	[M]+	BioDeepDB	pos	1
L-Alanine	C3H7NO2	C00041	[M+H]+	BioDeepDB	pos	1
L-Alanyl-gamma-D-glutamyl-L-lysine	C14H26N4O6	C21160	[M]+	BioDeepDB	pos	1
L-Allothreonine	C4H9NO3	C05519	[M+H]+	BioDeepDB	pos	1
L-Arabinose	C5H10O5	C00259	[M-H]-	BioDeepDB	neg	1
L-Arginine	C6H14N4O2	C00062	[M+H]+	BioDeepDB	pos	1
L-Arogenate	C10H13NO5	C00826	[M]+	BioDeepDB	pos	2
L-Ascorbic acid, 6-octadecanoate	C24H42O7	C20340	[M-H]-	mzCloud	neg	1
L-Asparagine	C4H8N2O3	C00152	[M+H]+	BioDeepDB	pos	1
L-Aspartic acid	C4H7NO4	C00049	[M+H]+	BioDeepDB	pos	1
L-Carnitine	C7H15NO3	C00318	[M+H]+	BioDeepDB	pos	1
L-Cystathionine	C7H14N2O4S	C02291	[M]-	BioDeepDB	neg	1
L-Cysteine	C3H7NO2S	C00097	[M]+	BioDeepDB	pos	1
L-Cystine	C6H12N2O4S2	C00491	[M]+	BioDeepDB	pos	1
L-Dopa	C9H11NO4	C00355	[M+H]+	BioDeepDB	pos	2
L-Erythrulose	C4H8O4	C02045	[M-H2O-H]-	BioDeepDB	neg	2
L-Formylkynurenine	C11H12N2O4	C02700	[M+H]+	BioDeepDB	pos	1
L-Fucose	C6H12O5	C00507	[M+H]+	BioDeepDB	pos	1
L-Galactono-1,5-lactone	C6H10O6	C21955	[M-H]-	MetaDNA	neg	2
L-Glutamic acid	C5H9NO4	C00025	[M-H2O-H]-	BioDeepDB	neg	2
L-Glutamic acid 5-phosphate	C5H10NO7P	C03287	[M+H]+	BioDeepDB	pos	1
L-Glutamic gamma-semialdehyde	C5H9NO3	C01165	[M]+	BioDeepDB	pos	1
L-Glutamine	C5H10N2O3	C00064	[M+H]+	BioDeepDB	pos	1
L-Gulonolactone	C6H10O6	C01040	[M+H]+	BioDeepDB	pos	1
L-Gulose	C6H12O6	C15923	[M-H]-	BioDeepDB	neg	2
L-Histidine	C6H9N3O2	C00135	[M+H]+	BioDeepDB	pos	1
L-Histidine trimethylbetaine	C9H16N3O2	C05575	[M]+	BioDeepDB	pos	1
L-Histidinol	C6H11N3O	C00860	[M]+	BioDeepDB	pos	1
L-Homocysteic acid	C4H9NO5S	C16511	[M]+	BioDeepDB	pos	1
L-Homophenylalanine	C10H13NO2	C17235	[M+H]+	BioDeepDB	pos	2
L-Homoserine	C4H9NO3	C00263	[M-H2O-H]-	BioDeepDB	neg	1
L-Iditol	C6H14O6	C01507	[M-H]-	BioDeepDB	neg	2
L-Isoleucine	C6H13NO2	C00407	[M-H]-	BioDeepDB	neg	2
L-Kynurenine	C10H12N2O3	C00328	[M+H]+	BioDeepDB	pos	1
L-Lactic acid	C3H6O3	C00186	[M+H]+	BioDeepDB	pos	1
L-Leucine	C6H13NO2	C00123	[M+H]+	BioDeepDB	pos	2
L-Lysine	C6H14N2O2	C00047	[M+H]+	BioDeepDB	pos	1
L-Malic acid	C4H6O5	C00149	[M-H]-	BioDeepDB	neg	2
L-Methionine	C5H11NO2S	C00073	[M+H]+	BioDeepDB	pos	1
L-Octanoylcarnitine	C15H29NO4	C02838	[M+H-H2O]+	MoNA	pos	1
L-Phenylalanine	C9H11NO2	C00079	[M+H]+	BioDeepDB	pos	2
L-Phosphoarginine	C6H15N4O5P	C05945	[M+H]+	MoNA	pos	1
L-Prolinamide	C5H10N2O	C19781	[M-H2O-H]-	MoNA	neg	1
L-Proline	C5H9NO2	C00148	[M-H]-	BioDeepDB	neg	2
L-Rhamnofuranose	C6H12O5	C02431	[M]+	BioDeepDB	pos	2
L-Ribulose	C5H10O5	C00310	[M-H2O-H]-	BioDeepDB	neg	2
L-Serine	C3H7NO3	C00065	[M]+	BioDeepDB	pos	1
L-Serine O-sulfate	C3H7NO6S	C02703	[M-H]-	MoNA	neg	1
L-Sorbose	C6H12O6	C00247	[M-H]-	BioDeepDB	neg	1
L-Targinine	C7H16N4O2	C03884	[M+H]+	BioDeepDB	pos	1
L-Theanine	C7H14N2O3	C01047	[M-H]-	MoNA	neg	2
L-Threo-2-pentulose	C5H10O5	C00312	[M-H2O-H]-	MetaDNA	neg	2
L-Threonine	C4H9NO3	C00188	[M+H]+	BioDeepDB	pos	1
L-Tryptophan	C11H12N2O2	C00078	[M+H]+	BioDeepDB	pos	1
L-Tyrosine	C9H11NO3	C00082	[M-H]-	BioDeepDB	neg	1
L-Valine	C5H11NO2	C00183	[M-H]-	GNPS	neg	2
Labetalol	C19H24N2O3	C07063	[M+H]+	MoNA	pos	1
Lacto-N-biose I	C14H25NO11	C06372	[M+H]+	BioDeepDB	pos	1
Lactose	C12H22O11	C00243	[M-H2O-H]-	mzCloud	neg	1
Lamiide	C17H26O12	C11644	[M]-	mzCloud	neg	1
Lamivudine	C8H11N3O3S	C07065	[M]-	BioDeepDB	neg	1
Lankacidin C	C25H33NO7	C15758	[M+H-H2O]+	BioDeepDB	pos	1
Lanosterin	C30H50O	C01724	[M]+	BioDeepDB	pos	1
Lansoprazole	C10H17NO6	C01594	[M]-	MoNA	neg	1
Lappaconitine	C32H44N2O8	C08694	[M-H]-	MoNA	neg	1
Lariciresinol	C20H24O6	C10646	[M]+	BioDeepDB	pos	1
Lathosterol	C27H46O	C01189	[M+H-H2O]+	BioDeepDB	pos	2
Latrunculin A	C22H31NO5S	C16901	[M]+	BioDeepDB	pos	1
Latrunculin B	C20H29NO5S	C19904	[M-H2O-H]-	BioDeepDB	neg	1
Lauric aldehyde	C12H24O	C02278	[M+H]+	BioDeepDB	pos	1
Lauroyl-CoA	C33H58N7O17P3S	C01832	[M-H2O-H]-	BioDeepDB	neg	1
Lauryltrimethylaminium bromide	C15H34N. Br	C20389	[M]+	mzCloud	pos	1
Lecanoric acid	C16H14O7	C02868	[M]-	BioDeepDB	neg	1
Lenacil	C13H18N2O2	C11200	[M+H]+	mzCloud	pos	1
Lenticin	C14H18N2O2	C09213	[M+H]+	MoNA	pos	1
Letrozole	C17H11N5	C08163	[M+H-H2O]+	MoNA	pos	2
Leu-Leu-Tyr	C21H33N3O5	C11331	[M+H]+	MoNA	pos	1
Leucine	C6H13NO2	C16439	[M+H]+	BioDeepDB	pos	1
Leucocyanidin	C15H14O7	C05906	[M-H2O+NH4]+	BioDeepDB	pos	1
Leucodopachrome	C9H9NO4	C05604	[M+H]+	BioDeepDB	pos	1
Leucopelargonidin	C15H14O6	C03648	[M+H]+	BioDeepDB	pos	1
Leukotriene C4	C30H47N3O9S	C02166	[M-H]-	BioDeepDB	neg	1
Leukotriene D4	C25H40N2O6S	C05951	[M+H-H2O]+	BioDeepDB	pos	1
Leukotriene E4	C23H37NO5S	C05952	[M+H-H2O]+	BioDeepDB	pos	1
Leukotriene F4	C28H44N2O8S	C06462	[M+H]+	BioDeepDB	pos	1
Leupeptin	C20H38N6O4	C01591	[M-H2O-H]-	MoNA	neg	1
Levallorphan	C19H25NO	C07069	[M]+	mzCloud	pos	1
Levamisole hydrochloride	C11H12N2S. HCl	C07906	[M+H-H2O]+	GNPS	pos	1
Levetiracetam	C8H14N2O2	C07841	[M+H]+	BioDeepDB	pos	1
Levofloxacin	C18H20FN3O4	C07660	[M]+	mzCloud	pos	1
Levonordefrin	C9H13NO3	C11768	[M+H]+	BioDeepDB	pos	2
Levonorgestrel	C21H28O2	C08153	[M+H-H2O]+	BioDeepDB	pos	2
Levorphanol	C17H23NO	C08014	[M+H]+	BioDeepDB	pos	1
Licoricidin	C26H32O5	C16986	[M]+	GNPS	pos	1
Lidocaine	C14H22N2O	C07073	[M+H]+	BioDeepDB	pos	1
Ligustilide	C12H14O2	C16987	[M-H2O-H]-	MoNA	neg	1
Limonene-1,2-diol	C10H18O2	C07276	[M+H]+	BioDeepDB	pos	1
Limonin	C26H30O8	C03514	[M]+	mzCloud	pos	1
Linatine	C10H17N3O5	C05939	[M]+	BioDeepDB	pos	2
Lincomycin	C18H34N2O6S	C06812	[M+H-H2O]+	BioDeepDB	pos	1
Linezolid	C16H20FN3O4	C08146	[M]+	MoNA	pos	1
Linoleate	C18H32O2	C01595	[M-H]-	mzCloud	neg	1
[truncated: 1,176 more rows]
