# Supplementary material for: Hepatoprotective Effect of Cereal Vinegar Sediment in Acute Liver Injury Mice and Its Influence on Gut Microbiota
Source: Front Nutr. 2021 Dec 24;8:798273. doi: 10.3389/fnut.2021.798273 (PMC8740290; doi:10.3389/fnut.2021.798273)
Supplement: Supplementary Table 3 — OTU table generated by vsearch with SILVA 132 database. Sample ids represent groups and replicates. [file Table_3.XLSX]

## Sheet: otu_table
#OTU_num	CTL1	CTL2	CTL3	CTL4	CVSL1	CVSL2	CVSL3	CVSL4	CTC1	CTC2	CTC3	CTC4	CTC.CVSH1	CTC.CVSH2	CTC.CVSH3	CTC.CVSH4	CTC.CVSL1	CTC.CVSL2	CTC.CVSL3	CTC.CVSL4	CTC.CV1	CTC.CV2	CTC.CV3	CTC.CV4	CTC.SIL1	CTC.SIL2	CTC.SIL3	CTC.SIL4	Taxonomy
#Total_tag	80088	80098	80153	72556	80173	80062	78537	80060	80231	77181	80226	80062	82389	75722	79118	55233	62941	75368	80106	74266	80162	71966	47993	80933	80022	74083	82072	63218
#Uniq_tag	16213	16385	14953	16057	17945	19837	18107	17932	18119	17460	19607	18803	20932	14796	15486	12455	13256	13658	15770	13192	15841	16191	12354	16780	17794	16565	20000	15151
#Tax_tag	63875	63713	65200	56499	62228	60224	60430	62127	62112	59721	60619	61259	61457	60926	63632	42778	49685	61710	64335	61074	64319	55775	35639	64153	62228	57517	62072	48066
#Unclassified_tag	0	0	0	0	0	1	0	1	0	0	0	0	0	0	0	0	0	0	1	0	2	0	0	0	0	1	0	1
OTU_1	5352	6163	7820	7220	6020	3745	5160	9040	3074	7896	3647	2901	4846	2987	3302	1704	3689	7350	6528	3727	3189	4599	650	6871	6460	3286	3377	2792	k__Bacteria;p__unidentified_Bacteria;c__unidentified_Bacteria;o__Campylobacterales;f__Helicobacteraceae;g__Helicobacter;s__Helicobacter_ganmani
OTU_2	882	2458	5895	1288	551	1868	2491	252	155	862	2087	2394	1411	7566	4677	2141	1804	3139	2447	7310	10691	5481	1238	3768	1475	3461	1692	1910	k__Bacteria;p__Bacteroidetes;c__Bacteroidia;o__Bacteroidales;f__Prevotellaceae;g__Alloprevotella;s__
OTU_3	1312	1808	2157	1977	1496	3104	1504	1133	5561	3233	3495	4867	4628	4629	3563	424	3397	2532	3107	4780	1488	2888	2024	3741	5240	5496	3710	1101	k__Bacteria;p__Bacteroidetes;c__Bacteroidia;o__Bacteroidales;f__Muribaculaceae;g__;s__
OTU_4	545	2733	3134	5445	6492	2479	3214	6021	2317	994	1080	945	292	489	1109	4811	213	3890	1469	515	1854	723	59	397	1463	591	573	918	k__Bacteria;p__Proteobacteria;c__Deltaproteobacteria;o__Desulfovibrionales;f__Desulfovibrionaceae;g__;s__
OTU_5	144	198	499	240	54	173	1042	1243	244	3373	405	765	870	322	2296	44	51	522	32	3362	1687	162	713	1098	894	914	2829	452	k__Bacteria;p__Bacteroidetes;c__Bacteroidia;o__Bacteroidales;f__Bacteroidaceae;g__Bacteroides
OTU_6	2391	705	399	105	98	1805	306	241	933	160	523	964	181	1501	1778	8	361	2488	15	353	1576	204	68	857	1391	432	809	197	k__Bacteria;p__Bacteroidetes;c__Bacteroidia;o__Bacteroidales;f__Rikenellaceae;g__Alistipes;s__
OTU_7	7	35	21	210	182	1115	10	24	1	6	5	2	2490	159	97	663	3334	12	1359	364	6	296	37	312	9	12	6822	1469	k__Bacteria;p__Proteobacteria;c__Alphaproteobacteria;o__Rhodospirillales;f__;g__;s__
OTU_8	371	261	627	406	533	271	601	401	588	665	442	741	274	369	931	1711	262	149	1250	1621	703	724	261	543	1161	558	624	230	k__Bacteria;p__Bacteroidetes;c__Bacteroidia;o__Bacteroidales;f__Rikenellaceae;g__Alistipes;s__
OTU_9	529	714	602	316	815	391	1195	430	389	675	680	582	1510	766	830	1264	442	333	1424	598	789	672	233	1052	327	659	772	648	k__Bacteria;p__unidentified_Bacteria;c__unidentified_Bacteria;o__Campylobacterales;f__Helicobacteraceae;g__Helicobacter;s__Helicobacter_hepaticus
OTU_10	315	794	1100	831	182	55	602	147	652	1254	718	1420	419	636	810	2109	269	474	1337	988	1019	739	474	561	806	650	1064	1157	k__Bacteria;p__Bacteroidetes;c__Bacteroidia;o__Bacteroidales;f__Tannerellaceae;g__Parabacteroides
OTU_11	318	406	2649	888	1094	600	671	518	926	397	1568	1126	598	423	965	2908	962	702	2034	1145	1217	1493	1079	1291	1322	1406	733	423	k__Bacteria;p__Bacteroidetes;c__Bacteroidia;o__Bacteroidales;f__Bacteroidaceae;g__Bacteroides;s__Bacteroides_acidifaciens
OTU_12	1435	3347	898	654	883	386	440	1057	234	254	548	416	611	501	258	202	303	739	214	213	419	207	299	355	75	56	175	642	k__Bacteria;p__Firmicutes;c__Clostridia;o__Clostridiales;f__Ruminococcaceae;g__Anaerotruncus;s__
OTU_13	1316	623	595	1421	1150	669	1920	1173	745	753	514	531	662	436	718	806	351	2269	185	430	413	213	160	256	304	347	456	424	k__Bacteria;p__Bacteroidetes;c__Bacteroidia;o__Bacteroidales;f__Muribaculaceae;g__;s__
OTU_14	624	313	487	379	294	95	380	103	353	349	410	327	377	742	556	187	873	427	1181	688	274	516	88	485	138	227	232	244	k__Bacteria;p__Bacteroidetes;c__Bacteroidia;o__Bacteroidales;f__Muribaculaceae;g__;s__
OTU_15	608	177	650	726	349	105	314	361	1007	947	729	592	597	1051	2278	412	356	648	664	1834	977	1264	529	789	545	723	497	561	k__Bacteria;p__Bacteroidetes;c__Bacteroidia;o__Bacteroidales;f__Muribaculaceae;g__;s__
OTU_16	266	6	102	8	142	477	250	3	95	1072	54	142	19	400	550	1	40	45	1	121	257	5	2079	162	780	187	113	34	k__Bacteria;p__Bacteroidetes;c__Bacteroidia;o__Bacteroidales;f__Marinifilaceae;g__Odoribacter;s__
OTU_17	1622	198	936	156	227	618	653	320	376	702	879	673	359	590	1187	41	127	1020	27	675	507	202	959	589	621	282	475	189	k__Bacteria;p__Bacteroidetes;c__Bacteroidia;o__Bacteroidales;f__Rikenellaceae;g__Alistipes;s__
OTU_18	338	171	230	224	1154	1149	245	411	894	9	96	309	489	202	187	139	360	186	1480	69	152	441	265	699	304	951	204	563	k__Bacteria;p__Firmicutes;c__Clostridia;o__Clostridiales;f__Ruminococcaceae;g__Intestinimonas;s__
OTU_19	139	809	241	142	224	312	80	44	173	1573	326	610	327	1608	289	2034	655	174	449	909	1649	233	909	557	491	173	323	1589	k__Bacteria;p__Bacteroidetes;c__Bacteroidia;o__Bacteroidales;f__Bacteroidaceae;g__Bacteroides;s__Bacteroides_sartorii
OTU_20	1901	1433	869	1059	2094	2247	1346	816	411	825	576	884	582	240	1084	184	280	932	475	698	361	1170	368	373	232	458	359	1162	k__Bacteria;p__Firmicutes;c__Clostridia;o__Clostridiales;f__Ruminococcaceae;g__Ruminiclostridium
OTU_21	5	9	25	14	17	12	20	8	207	276	354	129	117	178	73	9	54	8	1471	1054	529	43	172	423	23	1779	944	23	k__Bacteria;p__Firmicutes;c__Bacilli;o__Lactobacillales;f__Lactobacillaceae;g__Lactobacillus
OTU_22	935	270	192	52	297	190	852	430	157	256	284	401	68	255	491	4	94	540	0	158	288	134	111	170	217	188	87	100	k__Bacteria;p__Bacteroidetes;c__Bacteroidia;o__Bacteroidales;f__Rikenellaceae;g__Rikenella;s__
OTU_23	1483	1077	837	1038	1486	901	2527	1462	441	675	885	497	730	686	592	878	737	620	443	451	832	409	370	881	978	623	436	1180	k__Bacteria;p__Firmicutes;c__Clostridia;o__Clostridiales;f__Ruminococcaceae
OTU_24	1178	1812	909	616	1214	1295	887	1482	620	356	959	603	794	384	617	438	345	265	311	758	250	743	266	581	553	654	759	1026	k__Bacteria;p__Firmicutes;c__Clostridia;o__Clostridiales;f__Ruminococcaceae;g__Oscillibacter;s__[Clostridium]_leptum
OTU_25	854	1034	370	332	877	504	520	428	559	799	361	129	457	544	749	21	305	76	138	44	213	400	153	573	1227	392	261	250	k__Bacteria;p__Firmicutes;c__Clostridia;o__Clostridiales;f__Ruminococcaceae;g__Oscillibacter;s__
OTU_26	464	973	755	940	308	393	504	341	543	251	471	619	400	977	1383	159	604	769	420	570	447	377	540	1071	112	204	707	526	k__Bacteria;p__Bacteroidetes;c__Bacteroidia;o__Bacteroidales;f__Tannerellaceae;g__Parabacteroides
OTU_27	637	1024	656	904	485	175	510	253	1251	430	1170	711	1005	1100	449	4	1463	766	1985	474	400	603	445	716	455	219	1171	402	k__Bacteria;p__Bacteroidetes;c__Bacteroidia;o__Bacteroidales;f__Muribaculaceae;g__;s__
OTU_28	132	29	114	144	47	52	63	72	201	322	294	276	64	520	647	277	1263	83	923	317	124	381	88	192	238	312	161	101	k__Bacteria;p__Bacteroidetes;c__Bacteroidia;o__Bacteroidales;f__Muribaculaceae;g__;s__
OTU_29	467	180	211	191	660	284	931	517	734	141	266	530	742	344	861	50	379	577	71	231	269	135	103	315	220	325	253	90	k__Bacteria;p__Bacteroidetes;c__Bacteroidia;o__Bacteroidales;f__Muribaculaceae;g__;s__
OTU_30	118	447	312	149	51	50	79	25	100	187	212	86	187	176	66	130	282	81	542	99	103	209	60	215	97	161	196	3	k__Bacteria;p__Bacteroidetes;c__Bacteroidia;o__Bacteroidales;f__Prevotellaceae;g__;s__
OTU_31	395	227	323	406	115	205	286	115	1421	946	3006	2123	535	194	528	73	375	307	180	342	205	545	223	447	117	215	356	133	k__Bacteria;p__Bacteroidetes;c__Bacteroidia;o__Bacteroidales;f__Muribaculaceae;g__;s__
OTU_32	227	402	156	602	1752	1157	859	978	587	92	649	702	1278	201	144	243	182	532	302	8	2	108	306	211	173	553	468	352	k__Bacteria;p__Deferribacteres;c__unidentified_Deferribacteres;o__Deferribacterales;f__Deferribacteraceae;g__Mucispirillum;s__Mucispirillum_sp_69
OTU_33	229	186	162	481	374	186	352	244	674	241	667	874	728	137	110	136	163	303	91	545	72	87	427	225	200	69	441	131	k__Bacteria;p__Bacteroidetes;c__Bacteroidia;o__Bacteroidales;f__Muribaculaceae;g__;s__
OTU_34	144	836	414	171	345	1145	308	104	1180	2150	715	744	504	1196	446	336	162	219	97	624	555	626	1852	549	742	343	197	576	k__Bacteria;p__Bacteroidetes;c__Bacteroidia;o__Bacteroidales;f__Rikenellaceae;g__Alistipes;s__
OTU_35	411	471	277	560	327	381	416	562	260	346	289	239	588	363	441	408	360	151	349	266	1549	1409	437	540	613	594	278	1100	k__Bacteria;p__Firmicutes;c__Clostridia;o__Clostridiales;f__Ruminococcaceae
OTU_36	465	230	497	166	229	140	214	161	288	435	591	605	291	273	609	128	225	233	437	371	278	537	332	359	106	95	259	189	k__Bacteria;p__Bacteroidetes;c__Bacteroidia;o__Bacteroidales;f__Muribaculaceae;g__;s__
OTU_37	42	112	42	35	9	17	8	9	9	207	31	47	156	194	17	785	159	25	84	302	227	26	21	17	228	1035	90	143	k__Bacteria;p__Firmicutes;c__Bacilli;o__Bacillales;f__Staphylococcaceae;g__Staphylococcus;s__Staphylococcus_lentus
OTU_38	299	117	429	218	9	272	200	62	71	3	234	216	204	155	377	91	68	295	113	8	194	115	52	120	1	91	50	243	k__Bacteria;p__Bacteroidetes;c__Bacteroidia;o__Bacteroidales;f__Rikenellaceae;g__Alistipes;s__Tidjanibacter_massiliensis
OTU_39	361	18	84	77	464	63	6	175	6	46	21	401	105	434	510	320	199	130	12	58	21	0	10	24	265	3	27	36	k__Bacteria;p__Firmicutes;c__Clostridia;o__Clostridiales;f__Lachnospiraceae
OTU_40	281	59	86	41	109	291	148	287	46	71	131	235	89	84	97	11	46	152	39	103	55	53	45	143	237	55	63	49	k__Bacteria;p__Bacteroidetes;c__Bacteroidia;o__Bacteroidales;f__Marinifilaceae;g__Odoribacter;s__
OTU_41	409	75	310	477	870	101	1108	409	202	524	243	248	339	471	755	416	416	252	492	563	646	254	171	350	301	243	787	163	k__Bacteria;p__Bacteroidetes;c__Bacteroidia;o__Bacteroidales;f__Muribaculaceae;g__Muribaculum;s__
OTU_42	220	144	86	155	213	114	146	151	71	165	114	234	91	216	405	33	126	74	267	151	278	210	117	162	305	156	134	249	k__Bacteria;p__Firmicutes;c__Clostridia;o__Clostridiales;f__Lachnospiraceae;g__Tyzzerella;s__
OTU_43	56	30	13	5	33	86	25	109	311	113	50	535	248	377	102	39	67	2	62	543	13	132	59	66	500	33	379	235	k__Bacteria;p__Firmicutes;c__Clostridia;o__Clostridiales
OTU_44	317	61	345	131	8	41	86	53	124	1	273	91	142	420	228	16	72	277	6	2	705	74	214	394	0	14	242	199	k__Bacteria;p__Bacteroidetes;c__Bacteroidia;o__Bacteroidales;f__Rikenellaceae;g__;s__
OTU_45	245	401	217	243	180	83	554	226	27	5	25	51	186	79	249	6	64	604	78	77	61	209	36	266	17	181	59	48	k__Bacteria;p__Proteobacteria;c__Deltaproteobacteria;o__Desulfovibrionales;f__Desulfovibrionaceae;g__Desulfovibrio;s__
OTU_46	509	2031	45	119	99	11	5	2109	6	2	639	21	43	444	58	677	364	535	14	274	22	290	22	269	85	90	23	91	k__Bacteria;p__Firmicutes;c__Clostridia;o__Clostridiales;f__Lachnospiraceae
OTU_47	238	546	97	222	200	36	120	160	137	63	133	160	179	415	170	263	743	255	871	94	137	295	82	276	128	89	263	180	k__Bacteria;p__Bacteroidetes;c__Bacteroidia;o__Bacteroidales;f__Muribaculaceae;g__;s__
OTU_48	125	111	96	144	262	179	239	163	107	40	61	42	51	93	105	17	157	19	63	10	58	121	18	82	231	18	53	112	k__Bacteria;p__Firmicutes;c__Clostridia;o__Clostridiales;f__Ruminococcaceae;g__Ruminiclostridium;s__
OTU_49	18	8	1	11	4	13	24	11	12077	9	174	1751	1044	18	1	0	32	2	3	3	891	1730	26	1357	11	6596	9	5	k__Bacteria;p__Proteobacteria;c__Gammaproteobacteria;o__Enterobacteriales;f__Enterobacteriaceae
OTU_50	126	64	199	84	71	178	167	157	236	177	182	168	116	72	57	14	103	55	294	109	33	96	86	110	85	53	120	126	k__Bacteria;p__Firmicutes;c__Clostridia;o__Clostridiales;f__Ruminococcaceae;g__unidentified_Ruminococcaceae
OTU_51	3	2	5	1	4	47	21	50	15	7	77	17	106	176	27	12	13	7	47	10	49	155	12	16	143	111	1869	12	k__Bacteria;p__Firmicutes;c__Clostridia;o__Clostridiales
OTU_52	30	121	74	150	328	224	26	179	27	6	30	24	29	49	130	8	31	24	32	12	59	38	23	18	37	9	14	276	k__Bacteria;p__Firmicutes;c__Clostridia;o__Clostridiales;f__Ruminococcaceae;g__unidentified_Ruminococcaceae
OTU_53	170	88	107	24	73	94	150	83	14	309	125	11	3	8	19	27	7	263	14	106	43	197	98	39	146	219	166	42	k__Bacteria;p__Firmicutes;c__Clostridia;o__Clostridiales;f__Lachnospiraceae;g__;s__
OTU_54	441	135	215	373	200	145	178	281	21	1	90	183	36	36	46	2	25	378	0	54	63	2	197	68	144	88	140	188	k__Bacteria;p__Bacteroidetes;c__Bacteroidia;o__Bacteroidales;f__Rikenellaceae
OTU_55	185	188	315	115	164	85	98	154	145	2	137	217	312	382	243	719	122	92	433	2	132	256	150	182	2	10	130	68	k__Bacteria;p__Bacteroidetes;c__Bacteroidia;o__Bacteroidales;f__Rikenellaceae;g__;s__
OTU_56	279	83	93	42	181	119	44	76	30	4	53	72	29	68	120	4	118	78	68	8	41	66	26	131	30	36	53	105	k__Bacteria;p__Firmicutes;c__Clostridia;o__Clostridiales;f__Ruminococcaceae
OTU_57	23	21	8	15	26	27	6	133	62	2	129	345	297	392	269	2	354	5	1384	153	279	403	229	230	168	99	502	44	k__Bacteria;p__Firmicutes;c__Clostridia;o__Clostridiales;f__unidentified_Clostridiales;g__unidentified_Clostridiales
OTU_58	486	303	850	240	184	274	242	211	155	146	96	96	206	503	426	171	273	38	123	210	704	723	172	805	167	101	106	267	k__Bacteria;p__Firmicutes;c__Clostridia;o__Clostridiales;f__Ruminococcaceae
OTU_59	244	88	213	138	336	131	347	226	147	200	197	123	151	119	162	155	115	204	166	220	158	115	91	153	33	135	137	83	k__Bacteria;p__Bacteroidetes;c__Bacteroidia;o__Bacteroidales;f__Muribaculaceae;g__;s__
OTU_60	177	59	136	31	107	165	177	80	53	45	128	159	164	101	133	1	89	124	25	101	88	78	37	57	81	42	148	22	k__Bacteria;p__Bacteroidetes;c__Bacteroidia;o__Bacteroidales;f__Muribaculaceae;g__;s__
OTU_61	172	126	192	168	152	177	174	133	277	366	255	334	194	201	237	190	121	181	132	255	275	269	237	254	174	319	339	167	k__Bacteria;p__Bacteroidetes;c__Bacteroidia;o__Bacteroidales;f__Muribaculaceae;g__;s__
OTU_62	1	2	4	3	1	7	4	12	305	0	48	69	95	4	3	1	107	2	21	248	26	1	65	594	71	20	214	0	k__Bacteria;p__Firmicutes;c__Clostridia;o__Clostridiales
OTU_63	599	458	530	359	279	93	479	167	353	222	196	268	544	201	41	74	676	476	162	111	62	89	44	145	215	72	178	265	k__Bacteria;p__Bacteroidetes;c__Bacteroidia;o__Bacteroidales;f__Muribaculaceae;g__;s__
OTU_64	183	88	197	144	80	93	75	41	147	71	129	220	118	122	165	271	59	132	49	150	111	54	52	103	143	84	83	86	k__Bacteria;p__Bacteroidetes;c__Bacteroidia;o__Bacteroidales;f__Muribaculaceae;g__;s__
OTU_65	3	33	43	48	227	135	33	93	87	92	14	31	7	0	10	94	4	8	35	15	200	8	0	4	141	7	6	1	k__Bacteria;p__Proteobacteria;c__Deltaproteobacteria;o__Desulfovibrionales;f__Desulfovibrionaceae;g__Desulfovibrio;s__Desulfovibrio_sp_ABHU2SB
OTU_66	228	258	257	67	200	222	474	138	271	176	276	311	491	39	9	1	48	190	4	348	143	16	47	74	869	208	157	33	k__Bacteria;p__Bacteroidetes;c__Bacteroidia;o__Bacteroidales;f__Muribaculaceae;g__;s__
OTU_67	0	17	0	0	0	0	0	0	6	0	66	23	45	124	0	0	1	0	0	0	26	52	11	468	0	1	479	0	k__Bacteria;p__Firmicutes;c__Clostridia;o__Clostridiales
OTU_68	95	771	11	5	30	17	3	27	25	566	9	30	49	2	11	0	106	18	3	18	13	0	3	11	234	1	3	125	k__Bacteria;p__Firmicutes;c__Clostridia;o__Clostridiales;f__Lachnospiraceae;g__;s__
OTU_69	29	41	1	22	118	62	15	356	77	2	179	86	345	579	466	114	764	3	668	6	359	409	241	686	6	77	157	1	k__Bacteria;p__Firmicutes;c__Clostridia;o__Clostridiales;f__unidentified_Clostridiales;g__unidentified_Clostridiales
OTU_70	23	4	0	6	41	30	6	240	172	0	72	26	105	93	74	0	115	4	90	6	298	5	24	217	73	52	213	71	k__Bacteria;p__Firmicutes;c__Clostridia;o__Clostridiales;f__unidentified_Clostridiales;g__unidentified_Clostridiales
OTU_71	23	131	8	138	12	51	0	10	16	0	4	14	8	7	20	1	55	7	14	8	5	35	93	94	4	5	616	3	k__Bacteria;p__Firmicutes;c__Clostridia;o__Clostridiales;f__Lachnospiraceae
OTU_72	12	23	5	70	59	50	337	145	361	105	304	167	160	134	113	0	13	12	22	379	32	71	296	156	356	17	19	184	k__Bacteria;p__Firmicutes;c__Clostridia;o__Clostridiales
OTU_73	315	98	87	103	199	96	323	133	208	3	83	109	69	449	80	6	42	81	167	9	5	482	91	311	5	123	123	148	k__Bacteria;p__Firmicutes;c__Clostridia;o__Clostridiales;f__Lachnospiraceae;g__;s__
OTU_74	89	144	13	48	32	2	1	5	1	0	0	1	115	204	477	4	350	299	32	11	0	0	2	3	0	0	1	2	k__Bacteria;p__Bacteroidetes;c__Bacteroidia;o__Bacteroidales;f__Muribaculaceae;g__;s__
OTU_75	2	1	5	9	216	3	4	10	0	0	282	13	185	0	196	2	8	62	6	176	82	1	3	4	9	0	75	63	k__Bacteria;p__Firmicutes;c__Clostridia;o__Clostridiales;f__Lachnospiraceae
OTU_76	19	6	5	5	4	9	1	10	17	46	15	20	7	1	3	4	3	5	6	845	4	1	32	8	85	6	19	4	k__Bacteria;p__Firmicutes;c__Clostridia;o__Clostridiales;f__Lachnospiraceae;g__Roseburia;s__Eubacterium_sp_14-2
OTU_77	167	146	201	270	127	125	153	140	18	37	34	34	34	54	52	90	13	95	42	28	43	36	12	41	66	46	38	91	k__Bacteria;p__Firmicutes;c__Clostridia;o__Clostridiales;f__Ruminococcaceae;g__unidentified_Ruminococcaceae
OTU_78	233	548	46	16	266	1	2	169	1	19	1	15	8	20	79	166	10	10	0	5	20	2	0	42	0	0	0	135	k__Bacteria;p__Firmicutes;c__Clostridia;o__Clostridiales;f__Lachnospiraceae
OTU_79	131	106	151	129	117	64	21	92	39	85	66	64	70	147	538	174	50	138	162	90	275	213	66	110	70	66	65	123	k__Bacteria;p__Bacteroidetes;c__Bacteroidia;o__Bacteroidales;f__Muribaculaceae;g__;s__
OTU_80	114	92	186	24	56	44	137	38	118	80	97	133	113	133	111	23	88	141	55	224	108	85	118	257	0	1	102	60	k__Bacteria;p__Bacteroidetes;c__Bacteroidia;o__Bacteroidales;f__Rikenellaceae;g__Alistipes;s__
OTU_81	90	37	74	112	112	108	23	19	139	12	110	88	35	48	88	19	38	15	363	20	56	211	380	532	4	25	51	31	k__Bacteria;p__Firmicutes;c__Clostridia;o__Clostridiales;f__Lachnospiraceae
OTU_82	127	107	84	44	79	83	72	52	97	44	214	60	45	107	55	32	72	28	18	152	31	276	25	69	205	142	47	124	k__Bacteria;p__Firmicutes;c__Clostridia;o__Clostridiales;f__Ruminococcaceae;g__Oscillibacter;s__
OTU_83	127	31	100	57	23	8	32	4	223	288	281	224	53	32	9	0	52	37	10	12	17	10	9	37	1	1	6	4	k__Bacteria;p__Bacteroidetes;c__Bacteroidia;o__Bacteroidales;f__Muribaculaceae;g__;s__
OTU_84	5	6	5	12	6	41	4	15	126	70	18	126	67	104	27	6	44	6	21	322	5	96	133	14	100	2	21	24	k__Bacteria;p__Firmicutes;c__Clostridia;o__Clostridiales
OTU_85	113	48	214	75	62	41	108	65	203	93	179	176	48	47	41	33	101	76	367	164	74	36	20	65	81	70	226	48	k__Bacteria;p__Bacteroidetes;c__Bacteroidia;o__Bacteroidales;f__Muribaculaceae;g__;s__
OTU_86	202	179	215	382	219	112	234	127	42	84	50	76	108	194	148	57	90	160	71	120	146	177	45	76	87	90	71	28	k__Bacteria;p__Firmicutes;c__Clostridia;o__Clostridiales;f__Peptococcaceae;g__;s__
OTU_87	81	29	88	138	13	102	135	22	109	160	15	15	12	22	44	45	3	21	124	27	103	157	166	344	2	839	300	7	k__Bacteria;p__Bacteroidetes;c__Bacteroidia;o__Bacteroidales;f__Bacteroidaceae;g__Bacteroides;s__Bacteroides_vulgatus
OTU_88	335	151	276	401	344	297	405	273	575	549	656	916	363	375	806	142	155	190	519	472	390	228	300	259	155	350	367	164	k__Bacteria;p__Bacteroidetes;c__Bacteroidia;o__Bacteroidales;f__Muribaculaceae;g__;s__
OTU_89	184	70	333	254	60	99	38	14	0	0	38	118	51	49	60	59	4	362	21	4	21	96	11	70	4	33	2	1	k__Bacteria;p__Firmicutes;c__Clostridia;o__Clostridiales;f__Lachnospiraceae;g__unidentified_Lachnospiraceae;s__Clostridiales_bacterium_CIEAF_020
OTU_90	21	505	238	11	225	41	178	195	109	1	16	16	55	44	43	15	44	393	134	5	12	54	0	15	6	61	2	93	k__Bacteria;p__Firmicutes;c__Clostridia;o__Clostridiales;f__Lachnospiraceae;g__unidentified_Lachnospiraceae;s__Clostridium_sp_Culture-27
OTU_91	106	162	141	137	94	88	228	95	130	315	442	254	129	120	133	61	124	172	226	120	135	93	133	86	128	133	264	131	k__Bacteria;p__Bacteroidetes;c__Bacteroidia;o__Bacteroidales;f__Muribaculaceae;g__;s__
OTU_92	5	1	159	0	30	14	119	3	0	2	0	0	0	0	0	0	2	134	20	0	0	200	2	0	3	0	133	185	k__Bacteria;p__Firmicutes;c__Clostridia;o__Clostridiales;f__Lachnospiraceae;g__Roseburia
OTU_93	74	61	102	5	52	2	41	38	22	3	22	10	53	34	5	2	55	91	480	0	4	30	9	142	106	73	41	153	k__Bacteria;p__Firmicutes;c__Clostridia;o__Clostridiales;f__Lachnospiraceae
OTU_94	43	5	30	33	21	28	40	18	99	2	43	89	57	181	364	94	99	16	97	291	317	174	196	140	61	59	138	28	k__Bacteria;p__Bacteroidetes;c__Bacteroidia;o__Bacteroidales;f__Muribaculaceae;g__;s__
OTU_95	144	44	2	147	47	137	3	17	66	0	16	0	32	64	2	0	39	2	0	10	106	7	2	7	2	0	10	1	k__Bacteria;p__Firmicutes;c__Clostridia;o__Clostridiales;f__Lachnospiraceae;g__unidentified_Lachnospiraceae;s__Lachnospiraceae_bacterium_A4
OTU_96	43	29	79	45	13	51	66	52	123	170	135	210	61	62	60	7	26	16	137	143	25	46	358	61	87	30	210	33	k__Bacteria;p__Bacteroidetes;c__Bacteroidia;o__Bacteroidales;f__Rikenellaceae;g__Alistipes;s__Faecalibacterium_prausnitzii
OTU_97	39	13	249	51	13	34	4	114	39	18	70	91	2	9	23	18	24	15	2	6	43	226	41	28	128	12	14	130	k__Bacteria;p__Firmicutes;c__Clostridia;o__Clostridiales;f__Lachnospiraceae
OTU_98	37	87	96	75	165	29	16	25	59	2	20	59	44	61	32	10	34	0	89	80	33	14	16	20	32	7	33	193	k__Bacteria;p__Firmicutes;c__Clostridia;o__Clostridiales;f__Ruminococcaceae;g__Negativibacillus;s__
OTU_99	295	43	299	213	81	190	130	66	117	432	142	168	176	72	83	0	189	93	282	79	66	109	58	55	111	43	247	23	k__Bacteria;p__Bacteroidetes;c__Bacteroidia;o__Bacteroidales;f__Muribaculaceae;g__;s__
OTU_100	5	18	0	12	15	6	46	103	209	2	127	98	631	335	5	20	164	5	29	27	61	2	120	23	308	162	946	9	k__Bacteria;p__Firmicutes;c__Clostridia;o__Clostridiales;f__unidentified_Clostridiales;g__unidentified_Clostridiales
OTU_101	15	41	9	10	52	0	0	2	1	24	31	10	18	40	42	18	61	8	11	69	11	20	14	20	18	1	1	124	k__Bacteria;p__Firmicutes;c__Clostridia;o__Clostridiales;f__Ruminococcaceae;g__Harryflintia;s__
OTU_102	67	86	67	30	67	125	62	71	14	0	37	14	45	52	56	33	58	21	32	14	18	46	16	17	68	15	28	74	k__Bacteria;p__Firmicutes;c__Clostridia;o__Clostridiales;f__Lachnospiraceae;g__Blautia;s__Blautia_coccoides
OTU_103	130	169	51	37	82	102	27	101	53	72	44	60	45	96	197	14	91	62	28	62	95	74	12	72	142	24	37	31	k__Bacteria;p__Firmicutes;c__Clostridia;o__Clostridiales;f__Ruminococcaceae;g__Oscillibacter;s__
OTU_104	344	167	56	396	16	48	1	102	24	0	59	28	38	158	165	36	19	148	13	0	59	20	26	6	0	140	14	6	k__Bacteria;p__Firmicutes;c__Clostridia;o__Clostridiales;f__Lachnospiraceae;g__;s__
OTU_105	44	233	14	25	134	9	0	85	2	0	5	7	97	2	52	1	30	2	2	0	48	34	26	128	187	0	34	5	k__Bacteria;p__Firmicutes;c__Clostridia;o__Clostridiales;f__Ruminococcaceae;g__Ruminiclostridium;s__
OTU_106	29	62	17	126	88	99	69	55	98	167	169	152	79	24	62	21	40	50	57	64	48	57	33	73	96	110	103	30	k__Bacteria;p__Bacteroidetes;c__Bacteroidia;o__Bacteroidales;f__Muribaculaceae;g__;s__
OTU_107	234	50	11	10	85	57	46	31	156	0	87	70	45	29	13	1	13	88	91	20	22	15	16	5	90	63	91	192	k__Bacteria;p__Firmicutes;c__Clostridia;o__Clostridiales;f__Lachnospiraceae;g__unidentified_Lachnospiraceae;s__Lachnospiraceae_bacterium_COE1
OTU_108	45	89	36	46	82	43	26	88	13	27	14	14	12	7	21	6	6	31	12	7	23	12	14	20	12	16	6	23	k__Bacteria;p__Proteobacteria;c__Deltaproteobacteria;o__Desulfovibrionales;f__Desulfovibrionaceae;g__;s__
OTU_109	131	90	122	148	37	42	31	12	1	0	1	0	13	13	2	50	8	24	22	4	0	0	3	0	5	2	3	250	k__Bacteria;p__Firmicutes;c__Bacilli;o__Lactobacillales;f__Carnobacteriaceae;g__Atopostipes;s__
OTU_110	118	73	6	39	73	16	4	70	14	30	7	17	31	81	19	4	217	8	23	35	17	60	30	34	44	5	47	67	k__Bacteria;p__Melainabacteria;c__;o__;f__;g__;s__
OTU_111	9	272	2	40	95	18	0	40	150	0	156	53	86	50	6	37	295	777	6	0	132	4	2	1	20	1	50	37	k__Bacteria;p__Firmicutes;c__Clostridia;o__Clostridiales;f__Lachnospiraceae;g__;s__
OTU_112	41	60	56	216	62	13	29	86	4	5	8	23	34	17	137	47	40	48	29	34	15	40	29	22	24	4	23	17	k__Bacteria;p__Firmicutes;c__Clostridia;o__Clostridiales;f__Ruminococcaceae;g__;s__
OTU_113	251	36	3	15	23	208	54	159	0	0	32	22	84	8	32	19	21	44	0	0	0	5	3	7	0	2	0	72	k__Bacteria;p__Firmicutes;c__Clostridia;o__Clostridiales;f__Ruminococcaceae
OTU_114	197	141	34	63	47	83	7	35	17	84	682	170	61	297	125	10	151	25	84	115	16	93	117	60	91	25	74	152	k__Bacteria;p__Firmicutes;c__Clostridia;o__Clostridiales;f__Lachnospiraceae;g__unidentified_Lachnospiraceae;s__Clostridium_sp_ASF356
OTU_115	63	66	43	24	56	13	109	15	158	108	145	124	32	39	19	4	33	48	102	65	49	34	9	20	106	21	63	45	k__Bacteria;p__Firmicutes;c__Clostridia;o__Clostridiales;f__Ruminococcaceae
OTU_116	37	6	9	17	24	38	22	43	31	66	107	88	244	70	24	2	130	6	453	101	126	76	108	67	210	47	141	49	k__Bacteria;p__Firmicutes;c__Clostridia;o__Clostridiales
OTU_117	12	28	58	49	27	28	43	27	3	14	6	10	12	29	84	23	25	53	57	42	44	9	51	9	16	26	13	3	k__Bacteria;p__Firmicutes;c__Clostridia;o__Clostridiales;f__unidentified_Clostridiales;g__unidentified_Clostridiales
OTU_118	139	144	116	270	235	14	2	169	6	0	24	35	120	41	68	22	76	148	7	18	26	44	5	18	143	0	23	92	k__Bacteria;p__Firmicutes;c__Clostridia;o__Clostridiales;f__Peptococcaceae;g__Peptococcus;s__
OTU_119	14	177	1	1	419	18	2	8	1	0	12	2	1	2	7	7	2	8	1	3	1	3	1	5	4	7	0	1	k__Bacteria;p__Firmicutes;c__Clostridia;o__Clostridiales;f__Lachnospiraceae
OTU_120	68	42	10	4	52	12	8	27	5	0	36	14	2	4	15	64	25	10	7	2	49	22	11	345	2	11	7	274	k__Bacteria;p__Firmicutes;c__Clostridia;o__Clostridiales;f__Lachnospiraceae
OTU_121	26	105	94	208	10	13	86	40	11	49	1	10	183	6	1	1	49	10	100	10	2	28	3	9	693	219	24	158	k__Bacteria;p__Firmicutes;c__Clostridia;o__Clostridiales;f__Lachnospiraceae
OTU_122	30	113	3	32	4	5	19	40	0	3	16	121	29	66	35	10	92	77	118	5	41	7	17	8	5	3	8	14	k__Bacteria;p__Firmicutes;c__Clostridia;o__Clostridiales;f__Lachnospiraceae;g__Roseburia;s__
OTU_123	1	0	0	0	2	0	0	1	0	0	0	0	0	0	0	1	0	1	445	21	1	0	1	0	0	0	0	0	k__Bacteria;p__Firmicutes;c__Bacilli;o__Bacillales;f__Planococcaceae;g__Lysinibacillus;s__Lysinibacillus_varians
OTU_124	0	0	0	0	0	0	2	1	142	0	0	0	0	0	0	0	1	1	28	0	18	3	0	26	372	33	1	1	k__Bacteria;p__Firmicutes;c__Clostridia;o__Clostridiales;f__Ruminococcaceae
OTU_125	46	85	37	15	12	30	52	55	22	26	39	61	71	35	61	61	70	19	56	39	363	88	23	83	9	35	14	68	k__Bacteria;p__Firmicutes;c__Clostridia;o__Clostridiales;f__Ruminococcaceae;g__Oscillibacter;s__
OTU_126	2	8	7	0	0	0	1	1	0	0	11	99	1	1	2	0	9	4	58	25	33	50	0	2	2	5	0	19	k__Bacteria;p__Firmicutes;c__Clostridia;o__Clostridiales;f__Lachnospiraceae
OTU_127	14	3	56	1	10	15	4	0	5	0	0	51	58	7	28	4	148	15	179	0	0	1	5	0	1	0	32	364	k__Bacteria;p__Firmicutes;c__Clostridia;o__Clostridiales;f__Lachnospiraceae
OTU_128	1	2	1	0	0	0	0	1	1	0	1244	0	6	0	1	0	1	0	2	0	0	0	0	0	0	1	13	0	k__Bacteria;p__Firmicutes;c__Clostridia;o__Clostridiales;f__Lachnospiraceae
OTU_129	216	177	105	85	314	132	211	310	79	93	80	96	188	115	188	8	100	146	116	5	98	270	407	69	3	38	13	142	k__Bacteria;p__unidentified_Bacteria;c__unidentified_Bacteria;o__unidentified_Bacteria;f__unidentified_Bacteria;g__Candidatus_Saccharimonas;s__
OTU_130	37	4	61	4	1	0	1	9	0	2	7	5	2	8	1	4	5	37	5	64	2	16	4	1	36	29	10	18	k__Bacteria;p__Firmicutes;c__Clostridia;o__Clostridiales;f__Lachnospiraceae
OTU_131	45	32	21	73	54	22	47	64	22	2	28	20	32	70	59	11	52	17	99	10	35	85	15	20	0	0	20	8	k__Bacteria;p__Bacteroidetes;c__Bacteroidia;o__Bacteroidales;f__Muribaculaceae;g__;s__
OTU_132	10	9	5	0	1	2	17	13	12	5	24	9	8	15	26	2	12	4	5	31	2	16	13	21	11	2	52	8	k__Bacteria;p__Firmicutes;c__Clostridia;o__Clostridiales;f__Lachnospiraceae
OTU_133	46	26	2	3	47	26	2	41	16	0	25	20	67	53	17	2	35	0	48	0	9	24	14	9	1	13	269	8	k__Bacteria;p__Firmicutes;c__Clostridia;o__Clostridiales
OTU_134	139	346	216	100	93	73	250	39	129	483	306	634	172	199	198	10	95	78	28	184	35	232	380	203	342	514	629	546	k__Bacteria;p__Bacteroidetes;c__Bacteroidia;o__Bacteroidales;f__Bacteroidaceae;g__Bacteroides;s__Bacteroides_caecimuris
OTU_135	0	5	0	1	1	1	2	2	6	44	23	15	23	14	18	6	6	1	67	104	61	3	16	12	7	34	18	9	k__Bacteria;p__Firmicutes;c__Bacilli;o__Lactobacillales;f__Lactobacillaceae;g__Lactobacillus;s__Lactobacillus_reuteri
OTU_136	1	9	0	0	3	116	2	5	1	31	11	13	10	37	4	0	3	2	5	120	15	10	3	20	573	20	2	150	k__Bacteria;p__Firmicutes;c__Clostridia;o__Clostridiales;f__Lachnospiraceae;g__Roseburia;s__
OTU_137	77	31	23	25	49	10	0	38	5	0	3	11	7	3	25	3	9	11	6	1	0	6	7	16	0	1	0	22	k__Bacteria;p__Firmicutes;c__Clostridia;o__Clostridiales;f__Ruminococcaceae
OTU_138	61	10	30	17	44	127	7	0	91	292	145	180	110	55	50	17	69	8	45	80	119	56	452	115	0	0	183	86	k__Bacteria;p__Bacteroidetes;c__Bacteroidia
OTU_139	108	220	23	27	22	9	18	43	15	5	56	44	117	75	95	127	117	26	81	25	42	70	17	42	90	47	9	205	k__Bacteria;p__Firmicutes;c__Clostridia;o__Clostridiales;f__Lachnospiraceae;g__Lachnoclostridium
OTU_140	86	9	15	12	64	16	7	8	0	3	15	12	27	24	4	2	7	2	90	21	9	2	11	5	51	6	3	26	k__Bacteria;p__Firmicutes;c__Clostridia;o__Clostridiales;f__Ruminococcaceae;g__Anaerotruncus;s__
OTU_141	38	2	7	34	31	14	23	75	7	19	14	114	50	2	2	0	3	2	3	3	3	0	188	30	1390	5	11	7	k__Bacteria;p__Firmicutes;c__Clostridia;o__Clostridiales;f__Lachnospiraceae;g__unidentified_Lachnospiraceae;s__Lachnospiraceae_bacterium_A2
OTU_142	94	550	139	272	607	1764	204	488	488	15	124	180	66	81	27	113	48	225	16	41	176	139	128	82	63	218	150	26	k__Bacteria;p__Firmicutes;c__Clostridia;o__Clostridiales;f__Lachnospiraceae
OTU_143	6	94	2	81	35	1	1	18	0	0	15	4	1	0	1	11	32	0	21	0	79	2	0	0	1	0	0	0	k__Bacteria;p__Firmicutes;c__Clostridia;o__Clostridiales;f__Ruminococcaceae;g__unidentified_Ruminococcaceae;s__[Clostridium]_papyrosolvens
OTU_144	29	26	24	54	16	13	20	18	4	0	2	2	4	15	7	12	6	26	7	2	6	1	0	3	6	1	7	18	k__Bacteria;p__Firmicutes;c__Clostridia;o__Clostridiales;f__Peptococcaceae;g__;s__
OTU_145	211	23	113	18	26	20	126	25	20	84	76	50	50	82	81	120	118	16	72	116	20	50	67	59	32	22	32	18	k__Bacteria;p__Bacteroidetes;c__Bacteroidia;o__Bacteroidales;f__Muribaculaceae;g__;s__
OTU_146	73	89	29	19	103	50	56	24	6	6	27	11	18	19	10	10	15	3	11	12	16	10	19	12	34	4	11	23	k__Bacteria;p__Firmicutes;c__Clostridia;o__Clostridiales;f__Ruminococcaceae;g__Anaerotruncus;s__
OTU_147	23	75	18	26	43	28	3	44	95	0	52	21	45	30	46	21	29	29	80	1	47	52	31	57	4	27	1	3	k__Bacteria;p__Firmicutes;c__Clostridia;o__Clostridiales;f__Ruminococcaceae
OTU_148	45	0	2	50	5	0	1	0	36	0	18	2	128	0	0	0	15	3	188	16	231	12	24	57	2	112	57	4	k__Bacteria;p__Proteobacteria;c__Alphaproteobacteria;o__Rhodospirillales;f__;g__;s__
OTU_149	14	22	4	18	18	63	20	34	5	2	10	8	17	6	10	0	13	10	2	3	3	5	4	9	4	1	9	3	k__Bacteria;p__Firmicutes;c__Clostridia;o__Clostridiales;f__Ruminococcaceae;g__;s__
OTU_150	15	17	1	13	6	2	4	20	1	0	132	0	9	15	6	0	71	4	140	6	0	55	5	4	1	0	39	0	k__Bacteria;p__Firmicutes;c__Clostridia;o__Clostridiales;f__Lachnospiraceae
OTU_151	0	5	0	6	12	1	0	0	64	1	64	73	36	30	0	0	1	0	1	0	0	1	5	2	1	84	186	0	k__Bacteria;p__Firmicutes;c__Clostridia;o__Clostridiales
OTU_152	39	63	9	25	7	18	2	32	2	16	1	43	70	19	8	98	24	36	2	7	59	0	9	11	141	0	17	39	k__Bacteria;p__Firmicutes;c__Clostridia;o__Clostridiales;f__Lachnospiraceae;g__Acetatifactor;s__
OTU_153	4	0	2	0	0	11	105	0	36	149	67	58	4	4	7	4	9	6	0	8	67	2	0	12	41	154	0	40	k__Bacteria;p__Bacteroidetes;c__Bacteroidia;o__Bacteroidales;f__Rikenellaceae;g__Alistipes;s__
OTU_154	4	1	0	1	0	2	0	4	71	7	31	24	3	13	1	8	0	1	10	36	1	20	28	12	260	8	28	1	k__Bacteria;p__Firmicutes;c__Clostridia;o__Clostridiales
OTU_155	26	102	11	8	7	28	83	11	0	0	13	20	8	3	1	0	0	18	2	0	1	0	4	5	0	0	0	41	k__Bacteria;p__Firmicutes;c__Clostridia;o__Clostridiales;f__Lachnospiraceae
OTU_156	2	134	13	20	76	13	0	19	0	5	3	0	2	2	0	0	4	11	0	2	1	1	0	2	0	0	4	0	k__Bacteria;p__Firmicutes;c__Clostridia;o__Clostridiales;f__Ruminococcaceae;g__;s__
OTU_157	2	7	0	9	3	1	3	22	9	29	33	15	21	3	5	0	2	0	8	21	6	5	17	2	32	12	28	0	k__Bacteria;p__Firmicutes;c__Clostridia;o__Clostridiales;f__unidentified_Clostridiales;g__Anaerovorax;s__
OTU_158	36	17	43	20	35	11	42	12	7	27	20	34	22	5	14	74	31	26	37	24	27	40	12	13	16	34	15	66	k__Bacteria;p__Firmicutes;c__Clostridia;o__Clostridiales;f__Lachnospiraceae
OTU_159	73	22	9	69	13	1	9	42	501	1	36	63	32	5	0	1	218	28	97	0	0	2	0	8	1	1	41	97	k__Bacteria;p__Bacteroidetes;c__Bacteroidia;o__Bacteroidales;f__Muribaculaceae;g__;s__
OTU_160	3	4	7	1	13	108	0	190	41	0	11	74	66	15	6	1	56	2	1	1	53	10	26	469	0	91	109	3	k__Bacteria;p__Firmicutes;c__Clostridia;o__Clostridiales
OTU_161	39	29	12	8	24	42	45	14	30	29	12	7	21	13	48	27	13	14	28	3	13	16	5	20	37	9	2	78	k__Bacteria;p__Firmicutes;c__Clostridia;o__Clostridiales;f__Ruminococcaceae;g__Harryflintia;s__
OTU_162	31	148	14	20	58	218	5	75	40	0	95	22	55	11	16	15	43	18	17	5	11	6	49	26	8	1	6	15	k__Bacteria;p__Firmicutes;c__Clostridia;o__Clostridiales;f__Ruminococcaceae;g__unidentified_Ruminococcaceae;s__[Clostridium]_papyrosolvens
OTU_163	2	2	3	4	2	2	2	6	39	27	18	5	26	13	4	13	13	1	27	32	30	13	107	28	4	64	5	15	k__Bacteria;p__Firmicutes;c__Bacilli;o__Lactobacillales;f__Lactobacillaceae;g__Lactobacillus
OTU_164	75	49	19	45	29	10	1	43	35	4	41	65	11	139	85	48	93	223	73	78	32	138	34	18	3	3	14	104	k__Bacteria;p__Firmicutes;c__Clostridia;o__Clostridiales;f__Lachnospiraceae
OTU_165	32	193	0	0	0	0	0	17	0	0	2	1	1	0	0	0	0	1	0	0	0	0	0	0	0	0	0	4	k__Bacteria;p__Firmicutes;c__Clostridia;o__Clostridiales;f__Ruminococcaceae;g__unidentified_Ruminococcaceae;s__[Clostridium]_papyrosolvens
OTU_166	3	0	0	0	0	0	0	1	1	0	0	1	36	0	1	1	641	0	7	185	85	1	1	1	2	0	0	0	k__Bacteria;p__Firmicutes;c__Clostridia;o__Clostridiales;f__Lachnospiraceae
OTU_167	50	25	39	15	20	25	14	10	23	0	32	24	20	33	57	11	23	22	16	16	67	47	20	29	30	17	18	7	k__Bacteria;p__Bacteroidetes;c__Bacteroidia;o__Bacteroidales;f__Muribaculaceae;g__;s__
OTU_168	34	49	7	31	23	19	8	37	37	15	15	7	9	6	0	0	7	9	12	0	3	7	10	12	10	2	3	5	k__Bacteria;p__Firmicutes;c__Clostridia;o__Clostridiales;f__Ruminococcaceae;g__;s__
OTU_169	608	22	30	39	139	143	120	115	1	0	2	0	0	1	0	1	4	8	3	1	0	0	0	0	4	1	0	3	k__Bacteria;p__Firmicutes;c__Bacilli;o__Lactobacillales;f__Carnobacteriaceae;g__Atopostipes;s__
OTU_170	518	491	389	30	51	48	37	76	29	7	14	51	67	425	746	274	127	380	269	6	5	162	101	219	15	31	26	297	k__Bacteria;p__Deferribacteres;c__unidentified_Deferribacteres;o__Deferribacterales;f__Deferribacteraceae;g__Mucispirillum;s__
OTU_171	31	25	11	5	22	20	2	23	5	0	7	0	6	18	18	6	10	4	10	0	32	12	11	41	1	5	6	23	k__Bacteria;p__Firmicutes;c__Clostridia;o__Clostridiales;f__Ruminococcaceae;g__unidentified_Ruminococcaceae;s__Ruminiclostridium_sp_KB18
OTU_172	191	109	80	74	26	48	10	16	0	0	0	0	5	0	1	13	6	13	5	2	1	0	0	0	8	0	0	7	k__Bacteria;p__Firmicutes;c__Bacilli;o__Bacillales;f__Planococcaceae;g__Sporosarcina;s__Sporosarcina_pasteurii
OTU_173	7	7	5	7	5	4	6	6	7	4	2	3	1	5	4	2	13	7	214	21	1	4	208	6	3	2	3	4	k__Bacteria;p__unidentified_Bacteria;c__unidentified_Bacteria;o__Campylobacterales;f__Helicobacteraceae;g__Helicobacter
OTU_174	12	27	29	2	13	1	41	20	0	0	0	4	8	6	7	0	11	4	44	1	5	1	15	5	0	0	0	22	k__Bacteria;p__Firmicutes;c__Clostridia;o__Clostridiales;f__Ruminococcaceae;g__;s__
OTU_175	51	8	21	10	23	12	31	4	1	42	4	1	1	1	3	3	4	12	14	21	11	6	2	3	6	2	4	31	k__Bacteria;p__Firmicutes;c__Clostridia;o__Clostridiales;f__Ruminococcaceae
OTU_176	0	0	0	0	0	0	0	0	0	84	1	1	1	0	0	3	0	1	12	38	4	3	896	5	2	8	0	0	k__Bacteria;p__Proteobacteria;c__Gammaproteobacteria;o__Pasteurellales;f__Pasteurellaceae;g__Muribacter;s__Muribacter_muris
OTU_177	0	0	0	0	1	5	3	1	83	0	5	13	7	49	27	7	4	2	6	11	0	7	7	2	0	3	3	2	k__Bacteria;p__Firmicutes;c__Clostridia;o__Clostridiales
OTU_178	3	76	0	16	0	31	1	3	56	0	0	0	118	20	11	0	18	1	68	21	7	2	5	30	9	0	18	132	k__Bacteria;p__Melainabacteria;c__;o__;f__;g__;s__
OTU_179	34	17	24	20	118	52	63	30	0	0	16	5	45	2	22	1	13	57	76	3	7	23	4	2	15	72	2	23	k__Bacteria;p__Firmicutes;c__Clostridia;o__Clostridiales;f__Lachnospiraceae
OTU_180	94	92	83	32	18	89	84	117	0	1	42	13	41	41	28	1	19	49	32	23	19	29	3	39	12	29	4	6	k__Bacteria;p__Firmicutes;c__Clostridia;o__Clostridiales;f__Ruminococcaceae;g__Ruminiclostridium;s__
OTU_181	17	0	13	12	19	18	20	14	0	0	0	0	12	16	29	6	11	1	40	0	1	0	0	1	0	2	0	8	k__Bacteria;p__Firmicutes;c__Clostridia;o__Clostridiales
OTU_182	58	29	35	87	47	42	81	33	18	0	22	20	12	35	34	33	58	53	98	25	66	63	4	48	24	79	82	50	k__Bacteria;p__Bacteroidetes;c__Bacteroidia;o__Bacteroidales;f__Muribaculaceae;g__;s__
OTU_183	3	14	0	0	0	5	6	1	9	0	6	44	8	12	4	12	6	29	4	8	5	5	1	4	0	15	3	81	k__Bacteria;p__Firmicutes;c__Clostridia;o__Clostridiales;f__Ruminococcaceae
OTU_184	75	67	54	16	17	26	76	35	72	25	59	78	54	26	50	5	25	70	31	83	93	9	34	27	0	22	12	30	k__Bacteria;p__Bacteroidetes;c__Bacteroidia;o__Bacteroidales;f__Rikenellaceae;g__Alistipes
OTU_185	0	4	0	7	0	9	0	112	16	0	6	2	7	11	0	0	12	0	4	0	61	4	14	9	0	3	1	1	k__Bacteria;p__Firmicutes;c__Clostridia;o__Clostridiales
OTU_186	38	7	34	11	26	24	34	44	10	48	43	9	11	22	6	1	21	9	60	29	21	2	3	8	7	4	142	4	k__Bacteria;p__Firmicutes;c__Clostridia;o__Clostridiales;f__Lachnospiraceae;g__Lachnoclostridium;s__
OTU_187	20	8	8	17	5	0	7	8	0	0	0	1	9	6	3	0	0	7	15	0	5	5	2	0	0	0	0	1	k__Bacteria;p__Firmicutes;c__Clostridia;o__Clostridiales;f__Christensenellaceae;g__Catabacter;s__Christensenella_timonensis
OTU_188	0	0	2	1	2	2	6	1	21	13	7	27	5	1	11	21	4	1	33	6	6	12	0	16	12	25	9	10	k__Bacteria;p__Firmicutes;c__Clostridia;o__Clostridiales;f__Lachnospiraceae
OTU_189	3	11	11	25	4	4	14	9	4	3	22	8	6	7	5	4	1	6	11	12	0	10	4	4	7	2	3	5	k__Bacteria;p__Firmicutes;c__Clostridia;o__Clostridiales;f__Lachnospiraceae
OTU_190	14	18	10	14	10	1	0	2	3	19	13	4	5	8	10	36	25	6	15	7	37	46	7	12	0	0	5	11	k__Bacteria;p__Bacteroidetes;c__Bacteroidia;o__Bacteroidales;f__Prevotellaceae;g__Paraprevotella
OTU_191	3	1	42	15	6	0	1	139	75	0	45	34	43	5	13	1	17	49	1	20	6	0	1	7	150	0	6	9	k__Bacteria;p__Firmicutes;c__Clostridia;o__Clostridiales;f__Lachnospiraceae;g__;s__
OTU_192	203	77	56	51	146	27	113	366	31	22	107	158	110	9	22	9	201	52	164	6	5	2	5	4	0	1	8	36	k__Bacteria;p__Cyanobacteria;c__unidentified_Cyanobacteria;o__unidentified_Cyanobacteria;f__unidentified_Cyanobacteria;g__unidentified_Cyanobacteria
OTU_193	0	50	0	1	18	40	0	2	6	15	1	103	0	0	0	0	0	22	26	2	0	0	1	7	18	0	16	3	k__Bacteria;p__Firmicutes;c__Clostridia;o__Clostridiales;f__Lachnospiraceae;g__unidentified_Lachnospiraceae
OTU_194	16	6	9	6	11	15	13	6	24	27	18	19	3	7	0	3	1	6	5	13	1	20	11	12	10	87	46	23	k__Bacteria;p__Firmicutes;c__Clostridia;o__Clostridiales;f__Lachnospiraceae
OTU_195	10	190	4	126	0	11	1	147	4	1	2	78	5	5	7	1	14	4	2	2	3	7	5	2	134	0	1	314	k__Bacteria;p__Firmicutes;c__Clostridia;o__Clostridiales;f__Lachnospiraceae
OTU_196	20	41	4	0	0	0	0	0	0	0	0	39	17	1	0	0	67	1	42	1	1	2	1	0	0	0	4	0	k__Bacteria
OTU_197	116	115	16	18	18	12	34	25	24	2	55	22	27	186	3	1	2	18	7	6	6	20	9	6	12	15	55	3	k__Bacteria;p__Firmicutes;c__Clostridia;o__Clostridiales;f__Lachnospiraceae
OTU_198	10	36	27	15	64	21	65	37	8	7	12	16	12	17	26	27	9	4	10	27	24	17	13	14	3	48	10	92	k__Bacteria;p__Firmicutes;c__Clostridia;o__Clostridiales;f__Ruminococcaceae
OTU_199	42	12	21	17	29	16	29	24	4	17	16	17	5	36	15	1	6	17	24	11	16	10	12	32	11	15	13	8	k__Bacteria;p__Firmicutes;c__Clostridia;o__Clostridiales;f__Ruminococcaceae
OTU_200	8	9	1	5	9	31	0	1	20	13	5	28	3	2	6	8	81	2	12	2	116	16	8	15	3	21	57	8	k__Bacteria;p__Proteobacteria;c__Alphaproteobacteria;o__Rhodospirillales;f__;g__;s__
OTU_201	26	4	8	59	5	18	8	6	2	4	9	4	2	4	5	0	0	19	2	21	0	11	4	15	3	15	73	2	k__Bacteria;p__Firmicutes;c__Clostridia;o__Clostridiales;f__Lachnospiraceae;g__;s__
OTU_202	0	0	0	0	5	0	0	0	0	0	0	0	49	0	0	0	20	1	43	0	0	0	0	0	0	0	0	0	k__Bacteria;p__Bacteroidetes;c__Bacteroidia;o__Bacteroidales;f__Muribaculaceae;g__;s__
OTU_203	0	16	0	0	10	1	2	27	0	0	12	9	71	65	5	0	39	0	29	0	15	12	7	6	0	0	0	2	k__Bacteria
OTU_204	4	0	78	0	1	1	282	3	2	0	1	0	1	0	0	2	1	0	159	2	0	2	1	0	2	19	2	2	k__Bacteria;p__Firmicutes;c__Clostridia;o__Clostridiales;f__Lachnospiraceae
OTU_205	5	17	14	1	1	12	3	0	0	189	4	2	3	1	0	0	8	33	0	0	8	3	0	1	249	13	1	6	k__Bacteria;p__Firmicutes;c__Clostridia;o__Clostridiales;f__Lachnospiraceae;g__;s__
OTU_206	30	34	13	59	19	29	26	10	19	74	28	22	13	7	10	43	10	4	53	16	13	20	13	21	3	6	14	5	k__Bacteria;p__Firmicutes;c__Clostridia;o__Clostridiales;f__Ruminococcaceae
OTU_207	29	15	3	66	25	33	83	12	9	2	55	32	17	2	13	23	6	13	28	2	10	1	4	1	26	37	14	49	k__Bacteria;p__Firmicutes;c__Clostridia;o__Clostridiales;f__Lachnospiraceae;g__Blautia;s__Lachnospiraceae_bacterium_615
OTU_208	34	11	48	19	18	23	21	9	33	98	49	12	27	28	34	45	28	41	28	120	35	21	22	24	70	8	8	27	k__Bacteria;p__Firmicutes;c__Clostridia;o__Clostridiales;f__Lachnospiraceae
OTU_209	22	8	31	40	7	0	0	17	1	0	29	2	11	8	22	5	25	40	21	0	40	17	1	31	1	2	16	3	k__Bacteria;p__Firmicutes;c__Clostridia;o__Clostridiales;f__Lachnospiraceae
OTU_210	320	3	0	0	28	31	0	3	0	0	1	0	2	0	0	0	0	0	1	0	0	0	0	0	0	0	0	0	k__Bacteria;p__Firmicutes;c__Clostridia;o__Clostridiales;f__Lachnospiraceae;g__;s__
OTU_211	0	0	0	0	0	40	0	42	0	0	0	0	0	81	17	0	5	0	0	0	0	1	0	8	0	0	0	1	k__Bacteria;p__Firmicutes;c__Clostridia;o__Clostridiales;f__Ruminococcaceae
OTU_212	40	13	21	30	8	2	23	16	9	183	38	6	19	61	27	32	16	56	20	3	22	61	15	15	20	21	7	32	k__Bacteria;p__Firmicutes;c__Clostridia;o__Clostridiales;f__Lachnospiraceae;g__unidentified_Lachnospiraceae;s__Lachnospiraceae_bacterium_M18-1
OTU_213	23	7	0	4	2	0	0	0	2	0	23	1	0	7	4	31	18	6	3	0	2	38	2	4	0	0	2	2	k__Bacteria;p__Firmicutes;c__Clostridia;o__Clostridiales
OTU_214	28	35	29	27	36	8	42	36	9	22	14	2	3	8	12	7	11	2	21	6	10	13	9	8	28	15	5	1	k__Bacteria;p__Proteobacteria;c__Deltaproteobacteria;o__Desulfovibrionales;f__Desulfovibrionaceae;g__Desulfovibrio
OTU_215	5	14	7	0	7	8	19	3	3	9	4	2	4	2	18	34	0	0	28	1	78	15	11	5	12	23	1	8	k__Bacteria;p__Firmicutes;c__Clostridia;o__Clostridiales;f__Ruminococcaceae;g__Anaerotruncus
OTU_216	1	0	0	3	0	41	2	70	13	1	47	89	69	13	12	0	9	2	9	157	6	43	32	16	46	50	100	0	k__Bacteria;p__Firmicutes;c__Clostridia;o__Clostridiales
OTU_217	10	18	5	68	7	87	11	3	10	36	0	8	4	13	13	76	0	6	4	27	26	57	3	9	5	36	0	1	k__Bacteria;p__Firmicutes;c__Clostridia;o__Clostridiales;f__Ruminococcaceae;g__unidentified_Ruminococcaceae
OTU_218	205	109	73	40	18	30	90	9	8	9	8	8	9	13	61	84	11	61	40	29	68	120	4	11	44	30	2	112	k__Bacteria;p__Firmicutes;c__Clostridia;o__Clostridiales;f__Lachnospiraceae
OTU_219	5	3	0	0	5	8	1	3	6	0	5	8	13	10	19	3	1	1	1	0	6	4	13	8	0	27	33	13	k__Bacteria;p__Firmicutes;c__Clostridia;o__Clostridiales;f__unidentified_Clostridiales;g__unidentified_Clostridiales
OTU_220	45	27	3	10	7	21	0	15	1	0	3	7	17	19	34	3	15	0	7	2	13	15	17	14	8	0	2	27	k__Bacteria;p__Firmicutes;c__Clostridia;o__Clostridiales;f__Ruminococcaceae
OTU_221	11	12	2	0	108	20	148	87	0	0	0	0	12	0	1	0	0	2	21	0	0	105	178	2	0	57	10	0	k__Bacteria;p__Firmicutes;c__Clostridia;o__Clostridiales;f__Lachnospiraceae;g__;s__
OTU_222	7	17	11	0	0	8	0	13	1	4	3	2	18	0	1	0	0	2	6	2	0	0	6	1	62	0	3	0	k__Bacteria;p__Firmicutes;c__Clostridia;o__Clostridiales;f__Lachnospiraceae;g__;s__
OTU_223	416	436	125	682	335	2695	164	1068	110	25	826	643	269	228	98	191	313	1194	54	68	920	108	123	144	275	172	201	246	k__Bacteria;p__Firmicutes;c__Clostridia;o__Clostridiales;f__Lachnospiraceae;g__unidentified_Lachnospiraceae;s__Lachnospiraceae_bacterium_DW17
OTU_224	82	82	26	14	181	12	20	21	2	3	18	10	159	2	31	5	15	6	29	2	0	8	2	6	18	3	2	11	k__Bacteria;p__Firmicutes;c__Clostridia;o__Clostridiales;f__Ruminococcaceae;g__Butyricicoccus;s__
OTU_225	72	49	21	23	47	8	32	31	1	7	10	17	13	22	33	4	20	24	26	6	25	23	14	13	1	3	10	1	k__Bacteria;p__Proteobacteria;c__Deltaproteobacteria;o__Desulfovibrionales;f__Desulfovibrionaceae;g__Desulfovibrio
OTU_226	40	106	22	51	13	61	22	43	69	0	26	90	26	32	25	39	43	56	24	6	8	54	80	17	1	20	56	6	k__Bacteria;p__Firmicutes;c__Clostridia;o__Clostridiales;f__Ruminococcaceae
OTU_227	52	3	5	1	1	2	1	0	0	1	2	2	6	0	2	0	7	3	3	0	22	3	4	3	0	4	0	1	k__Bacteria;p__Proteobacteria;c__Alphaproteobacteria;o__Sphingomonadales;f__Sphingomonadaceae;g__Sphingomonas
OTU_228	14	7	4	5	16	44	41	9	6	23	6	2	7	6	5	1	3	1	9	7	2	4	15	2	20	8	12	1	k__Bacteria;p__Firmicutes;c__Clostridia;o__Clostridiales;f__Ruminococcaceae;g__unidentified_Ruminococcaceae;s__Clostridium_sp_Culture_Jar-13
OTU_229	18	21	8	11	0	10	20	9	9	0	3	5	10	2	2	0	4	5	15	2	12	5	15	8	0	4	7	4	k__Bacteria;p__Firmicutes;c__Clostridia;o__Clostridiales;f__unidentified_Clostridiales
OTU_230	4	3	4	1	16	86	1	194	0	0	20	0	1	5	0	0	16	18	1	51	0	1	0	1	98	0	0	0	k__Bacteria;p__Firmicutes;c__Clostridia;o__Clostridiales;f__Lachnospiraceae;g__;s__
OTU_231	3	1	4	8	1	72	26	1	4	0	1	6	0	3	0	1	6	1	12	9	25	0	1	1	9	59	0	3	k__Bacteria;p__Firmicutes;c__Clostridia;o__Clostridiales;f__Lachnospiraceae
OTU_232	71	18	0	0	0	0	0	0	1	0	1	0	0	1	0	0	0	10	0	2	0	1	0	0	0	0	0	24	k__Bacteria;p__Firmicutes;c__Clostridia;o__Clostridiales;f__Lachnospiraceae;g__unidentified_Lachnospiraceae;s__[Clostridium]_colinum
OTU_233	1	0	10	1	0	0	45	0	1	49	0	0	1	7	30	0	0	59	0	0	0	3	5	522	77	2	1	94	k__Bacteria;p__Firmicutes;c__Clostridia;o__Clostridiales;f__Lachnospiraceae
OTU_234	0	0	2	0	0	0	0	18	1	0	0	0	16	6	7	0	9	0	30	0	0	27	1	2	1	0	0	0	k__Bacteria
OTU_235	17	12	12	4	8	2	15	17	4	9	2	22	12	14	6	3	9	66	77	47	33	7	13	19	23	36	3	11	k__Bacteria;p__Firmicutes;c__Erysipelotrichia;o__Erysipelotrichales;f__Erysipelotrichaceae
OTU_236	43	25	33	14	3	73	35	10	9	1	67	83	12	3	8	20	11	19	8	20	7	14	23	11	58	23	30	85	k__Bacteria;p__Firmicutes;c__Clostridia;o__Clostridiales;f__Lachnospiraceae
OTU_237	5	21	8	3	6	4	13	11	7	9	7	9	1	2	3	6	17	7	17	1	29	27	2	6	22	13	10	15	k__Bacteria;p__Proteobacteria;c__Deltaproteobacteria;o__Desulfovibrionales;f__Desulfovibrionaceae;g__Bilophila;s__
OTU_238	473	319	94	199	126	2161	557	342	1061	75	660	1420	270	221	236	6	147	874	5	134	416	67	18	374	966	620	841	118	k__Bacteria;p__Bacteroidetes;c__Bacteroidia;o__Bacteroidales;f__Rikenellaceae;g__Alistipes;s__
OTU_239	7	61	15	24	4	8	5	51	0	0	492	29	41	8	63	4	4	6	9	0	0	41	18	6	2	3	6	13	k__Bacteria;p__Firmicutes;c__Clostridia;o__Clostridiales;f__Lachnospiraceae
OTU_240	7	0	1	0	9	11	4	25	34	0	5	13	17	9	14	20	5	2	11	3	14	14	13	21	10	12	11	10	k__Bacteria;p__Firmicutes;c__Clostridia;o__Clostridiales
OTU_241	13	16	0	0	0	0	0	0	0	0	4	0	0	0	0	0	3	0	35	0	0	0	0	0	0	0	0	0	k__Bacteria;p__Firmicutes;c__Clostridia;o__Clostridiales
OTU_242	0	34	0	0	1	9	2	7	2	73	64	29	1	0	0	0	3	5	0	0	0	1	1	6	849	0	1	0	k__Bacteria;p__Firmicutes;c__Clostridia;o__Clostridiales;f__Lachnospiraceae
OTU_243	6	5	0	5	3	10	3	6	0	8	4	6	6	15	5	4	4	5	4	2	2	7	3	6	0	4	3	10	k__Bacteria;p__Firmicutes;c__Clostridia;o__Clostridiales;f__Lachnospiraceae
OTU_244	11	16	23	13	25	26	11	35	5	22	18	14	7	15	5	8	19	12	24	15	5	25	0	14	86	10	30	23	k__Bacteria;p__Firmicutes;c__Clostridia;o__Clostridiales;f__Lachnospiraceae
OTU_245	0	17	0	4	5	2	1	1	14	9	9	9	14	0	0	0	6	2	9	16	3	5	4	1	29	21	2	4	k__Bacteria;p__Firmicutes;c__Clostridia;o__Clostridiales;f__unidentified_Clostridiales;g__Candidatus_Arthromitus
OTU_246	114	0	35	0	0	1	0	0	0	0	14	0	12	0	1	0	0	1	15	0	0	0	0	0	0	0	0	53	k__Bacteria;p__Firmicutes;c__Clostridia;o__Clostridiales;f__Lachnospiraceae;g__;s__
OTU_247	1	0	7	37	19	3	0	46	0	0	0	63	18	6	3	0	0	10	35	0	4	3	7	1	0	0	0	18	k__Bacteria;p__Firmicutes;c__Clostridia;o__Clostridiales;f__Lachnospiraceae;g__unidentified_Lachnospiraceae
OTU_248	3	4	0	6	0	1	0	0	0	0	0	1	0	10	14	0	13	1	7	87	2	0	12	0	0	0	0	1	k__Bacteria;p__Firmicutes;c__Clostridia;o__Clostridiales;f__Lachnospiraceae;g__Roseburia;s__
OTU_249	7	7	8	15	4	4	6	5	3	12	14	2	3	4	1	2	4	7	6	4	1	2	16	3	5	1	2	9	k__Bacteria;p__Firmicutes;c__Clostridia;o__Clostridiales;f__unidentified_Clostridiales
OTU_250	1	10	6	7	10	6	4	6	0	9	3	7	0	2	0	3	7	0	10	7	1	3	5	1	1	4	3	8	k__Bacteria;p__Firmicutes;c__Clostridia;o__Clostridiales;f__Ruminococcaceae;g__Harryflintia;s__
OTU_251	0	1	1	2	0	0	0	0	1	0	0	0	5	0	1	0	0	1	8	0	0	1	0	0	0	272	0	0	k__Bacteria;p__Firmicutes;c__Clostridia;o__Clostridiales;f__Lachnospiraceae;g__;s__
OTU_252	7	58	1	5	3	0	1	18	32	0	8	23	20	8	1	0	21	2	1	4	1	2	7	4	0	1	0	0	k__Bacteria;p__Firmicutes;c__Clostridia;o__Clostridiales;f__Ruminococcaceae
OTU_253	3	19	5	2	4	0	0	3	4	0	2	9	3	2	4	0	1	1	14	2	6	3	1	0	3	0	14	1	k__Bacteria;p__Firmicutes;c__Clostridia;o__Clostridiales;f__Ruminococcaceae
OTU_254	2	8	2	10	1	3	2	2	0	1	1	1	2	0	2	0	1	0	0	2	0	1	1	1	2	2	1	3	k__Bacteria;p__Firmicutes;c__Clostridia;o__Clostridiales;f__Ruminococcaceae
OTU_255	9	22	3	15	5	5	5	1	0	0	1	5	12	14	0	29	26	1	10	10	11	0	0	0	14	37	3	54	k__Bacteria;p__Firmicutes;c__Bacilli;o__Bacillales;f__Staphylococcaceae;g__Jeotgalicoccus;s__
OTU_256	4	77	0	0	0	0	0	0	0	0	1	0	1	0	0	0	0	11	1	0	0	0	0	0	0	0	0	0	k__Bacteria;p__Tenericutes;c__Mollicutes;o__;f__;g__;s__
OTU_257	0	5	3	1	3	5	0	0	3	0	3	1	4	3	2	5	2	4	12	0	1	0	7	4	0	1	5	1	k__Bacteria;p__Firmicutes;c__Clostridia;o__Clostridiales;f__Christensenellaceae
OTU_258	761	117	808	100	2	31	53	36	117	0	221	87	91	870	594	22	116	575	3	3	1594	191	112	889	5	9	177	431	k__Bacteria;p__Bacteroidetes;c__Bacteroidia;o__Bacteroidales;f__Rikenellaceae;g__;s__
OTU_259	6	23	3	0	5	1	0	9	0	0	9	3	8	1	0	2	9	0	4	0	0	0	0	1	0	0	0	12	k__Bacteria;p__Firmicutes;c__Clostridia;o__Clostridiales;f__Ruminococcaceae
OTU_260	12	1	0	4	14	0	0	0	1	0	0	0	8	1	15	0	0	2	18	0	0	0	11	0	1	0	0	1	k__Bacteria;p__Firmicutes;c__Clostridia;o__Clostridiales;f__Ruminococcaceae;g__unidentified_Ruminococcaceae
OTU_261	3	2	17	3	8	5	4	7	10	0	2	11	0	1	0	0	3	0	0	0	0	4	0	1	4	2	3	11	k__Bacteria;p__Firmicutes;c__Clostridia;o__Clostridiales;f__Lachnospiraceae;g__;s__
OTU_262	1	3	12	41	8	98	0	11	10	0	0	0	50	0	0	0	0	0	20	0	0	28	0	16	0	20	0	13	k__Bacteria;p__Firmicutes;c__Clostridia;o__Clostridiales;f__Lachnospiraceae;g__;s__
OTU_263	0	0	4	0	2	12	0	10	1	0	11	7	76	62	11	1	41	1	1	5	28	26	14	6	36	0	0	10	k__Bacteria;p__Firmicutes;c__Clostridia;o__Clostridiales;f__unidentified_Clostridiales;g__unidentified_Clostridiales
OTU_264	9	4	6	5	4	13	3	6	1	1	4	19	4	4	4	2	5	7	7	1	4	4	5	10	0	4	19	1	k__Bacteria;p__Firmicutes;c__Clostridia;o__Clostridiales;f__Lachnospiraceae;g__;s__
OTU_265	27	21	35	42	102	49	57	84	10	1	25	30	35	16	24	33	41	2	14	9	33	9	6	7	22	22	26	3	k__Bacteria;p__Firmicutes;c__Clostridia;o__Clostridiales;f__Ruminococcaceae
OTU_266	0	16	0	1	1	0	0	0	4	0	2	1	67	3	0	0	7	1	0	0	0	0	0	0	46	0	7	8	k__Bacteria;p__Firmicutes;c__Clostridia;o__Clostridiales;f__Lachnospiraceae;g__;s__
OTU_267	7	6	4	9	5	7	2	9	7	0	4	1	3	1	1	2	0	2	1	2	1	2	0	2	2	0	2	2	k__Bacteria;p__Firmicutes;c__Clostridia;o__Clostridiales;f__Ruminococcaceae
OTU_268	112	108	82	70	156	691	61	139	33	10	163	109	104	28	58	44	52	265	17	10	115	34	35	44	89	38	11	282	k__Bacteria;p__Firmicutes;c__Clostridia;o__Clostridiales;f__Lachnospiraceae
OTU_269	1	2	0	7	5	0	1	5	0	0	1	0	46	14	0	1	14	0	8	0	6	8	7	0	0	0	0	11	k__Bacteria;p__Firmicutes;c__Clostridia;o__Clostridiales
OTU_270	51	0	0	1	70	0	0	20	21	0	23	13	39	1	138	0	28	0	4	45	14	1	0	0	31	1	10	17	k__Bacteria;p__Firmicutes;c__Clostridia;o__Clostridiales;f__Lachnospiraceae;g__Roseburia;s__
OTU_271	17	38	35	4	0	29	4	4	5	0	42	12	5	0	0	0	6	11	3	0	2	0	29	9	0	1	23	3	k__Bacteria;p__Firmicutes;c__Clostridia;o__Clostridiales;f__Ruminococcaceae
OTU_272	6	14	4	11	20	5	5	18	2	7	8	2	5	6	4	1	6	11	10	6	5	5	6	2	5	1	4	10	k__Bacteria;p__Firmicutes;c__Clostridia;o__Clostridiales;f__Lachnospiraceae
OTU_273	41	0	0	155	2	35	0	4	34	0	1	3	73	0	0	0	1	76	5	0	2	8	1	8	0	0	61	0	k__Bacteria;p__Firmicutes;c__Clostridia;o__Clostridiales;f__Lachnospiraceae;g__Roseburia
OTU_274	28	0	22	0	17	0	30	4	0	0	2	0	19	19	20	3	9	0	17	0	0	0	0	1	0	0	0	0	k__Bacteria;p__Firmicutes;c__Clostridia;o__Clostridiales;f__unidentified_Clostridiales
OTU_275	1	1	5	1	4	7	4	5	0	1	2	2	4	5	2	0	2	0	14	7	1	4	6	3	1	1	1	4	k__Bacteria;p__Firmicutes;c__Clostridia;o__Clostridiales;f__Ruminococcaceae
OTU_276	4	10	2	0	1	0	1	1	3	0	1	1	2	0	0	0	176	7	367	16	1	1	1	0	1	1	0	0	k__Bacteria;p__Bacteroidetes;c__Bacteroidia;o__Bacteroidales;f__Muribaculaceae;g__;s__
OTU_277	3	7	0	0	76	20	3	122	1	0	4	1	11	0	0	0	26	0	2	1	1	5	0	0	0	0	0	20	k__Bacteria;p__Firmicutes;c__Clostridia;o__Clostridiales;f__Lachnospiraceae;g__Roseburia;s__
OTU_278	5	4	1	1	1	15	0	2	0	0	9	6	0	6	0	0	0	1	0	0	0	46	2	6	0	0	3	1	k__Bacteria;p__Firmicutes;c__Clostridia;o__Clostridiales;f__Ruminococcaceae;g__unidentified_Ruminococcaceae;s__[Clostridium]_papyrosolvens
OTU_279	56	29	13	20	1	5	1	4	0	0	0	0	1	0	0	2	2	5	7	2	0	0	0	0	1	0	0	38	k__Bacteria;p__Firmicutes;c__Bacilli;o__Bacillales;f__Planococcaceae;g__Sporosarcina;s__
OTU_280	20	15	9	2	4	5	5	15	7	9	12	7	10	7	3	1	5	6	5	14	7	27	6	24	8	5	6	17	k__Bacteria;p__Firmicutes;c__Clostridia;o__Clostridiales;f__Lachnospiraceae
OTU_281	2	32	7	6	3	4	13	10	0	0	2	1	4	1	2	1	0	0	20	0	7	0	16	4	0	1	7	2	k__Bacteria;p__Firmicutes;c__Clostridia;o__Clostridiales;f__Lachnospiraceae;g__Marvinbryantia;s__
OTU_282	2	31	53	15	30	29	9	15	90	1	18	48	103	3	0	1	4	1	8	1	4	14	5	2	173	7	3	21	k__Bacteria;p__Firmicutes;c__Clostridia;o__Clostridiales;f__Lachnospiraceae;g__;s__
OTU_283	0	1	7	0	2	0	3	7	0	1	0	0	1	0	18	0	0	0	4	0	0	9	0	0	0	0	0	0	k__Bacteria;p__Firmicutes;c__Clostridia;o__Clostridiales;f__Ruminococcaceae
OTU_284	0	7	0	0	10	0	0	5	9	0	3	5	2	2	4	2	1	0	0	0	3	2	1	0	0	0	0	7	k__Bacteria;p__Firmicutes;c__Clostridia;o__Clostridiales;f__Ruminococcaceae
OTU_285	11	14	8	23	14	0	0	4	0	0	10	8	12	5	10	11	7	5	134	5	0	4	7	7	0	0	1	2	k__Bacteria;p__Firmicutes;c__Clostridia;o__Clostridiales;f__Christensenellaceae;g__;s__
OTU_286	5	1	6	2	9	4	4	2	0	1	4	4	0	0	0	0	1	4	6	0	1	0	2	1	0	0	5	0	k__Bacteria;p__Firmicutes;c__Clostridia;o__Clostridiales;f__Ruminococcaceae;g__Papillibacter;s__
OTU_287	13	3	22	1	0	4	9	0	1	0	0	0	0	1	1	0	0	0	25	0	0	1	0	0	0	0	2	0	k__Bacteria;p__Firmicutes;c__Clostridia;o__Clostridiales;f__Lachnospiraceae
OTU_288	0	0	14	1	0	0	0	1	0	1	0	0	0	0	0	1	0	1	61	0	1	0	0	0	0	0	0	0	k__Bacteria;p__Firmicutes;c__Erysipelotrichia;o__Erysipelotrichales;f__Erysipelotrichaceae;g__Candidatus_Stoquefichus;s__
OTU_289	2558	3180	4300	3611	3171	2054	2548	4726	1586	4035	2025	1442	2530	1553	1692	864	1922	3814	3279	1838	1733	2632	455	3581	3385	1775	1896	1547	k__Bacteria;p__unidentified_Bacteria;c__unidentified_Bacteria;o__Campylobacterales;f__Helicobacteraceae;g__Helicobacter;s__Helicobacter_ganmani
OTU_290	7	3	3	4	5	0	3	0	41	7	11	8	2	0	1	5	5	14	21	6	4	1	6	1	0	1	1	0	k__Bacteria;p__Proteobacteria;c__Gammaproteobacteria;o__unidentified_Gammaproteobacteria;f__Burkholderiaceae;g__Parasutterella;s__
OTU_291	4	13	4	1	2	3	4	1	0	0	11	5	2	0	0	4	26	0	23	1	0	7	1	0	3	0	4	11	k__Bacteria;p__Firmicutes;c__Clostridia;o__Clostridiales;f__Lachnospiraceae
OTU_292	97	60	57	91	40	48	58	51	22	29	15	30	26	33	18	38	25	29	17	12	27	37	19	14	42	9	9	82	k__Bacteria;p__Firmicutes;c__Clostridia;o__Clostridiales;f__Ruminococcaceae;g__Intestinimonas;s__
OTU_293	2	0	1	0	0	5	0	22	0	0	7	48	0	0	3	0	3	0	1	0	3	0	65	23	0	0	0	6	k__Bacteria;p__Firmicutes;c__Clostridia;o__Clostridiales;f__Lachnospiraceae
OTU_294	3	0	0	0	47	0	0	1	0	0	0	0	0	0	0	0	0	0	0	0	0	0	2	0	0	0	0	0	k__Bacteria;p__Firmicutes;c__Clostridia;o__Clostridiales;f__Lachnospiraceae
OTU_295	138	24	4	0	0	5	4	1	0	0	0	0	1	0	1	1	0	1	8	0	1	0	0	1	1	0	0	3	k__Bacteria;p__Firmicutes;c__Clostridia;o__Clostridiales;f__Lachnospiraceae
OTU_296	12	1	2	2	4	2	3	6	5	3	0	2	1	1	1	0	1	1	17	6	5	8	25	1	1	4	8	2	k__Bacteria;p__Firmicutes;c__Erysipelotrichia;o__Erysipelotrichales;f__Erysipelotrichaceae;g__Faecalitalea;s__[Eubacterium]_dolichum
OTU_297	88	193	21	0	1	0	0	21	0	0	11	7	2	0	1	0	0	37	5	0	18	0	7	6	0	1	43	241	k__Bacteria;p__Firmicutes;c__Clostridia;o__Clostridiales;f__Lachnospiraceae;g__;s__
OTU_298	6	4	2	10	3	25	17	8	9	2	10	5	16	11	13	3	4	6	17	9	2	9	7	37	13	6	7	29	k__Bacteria;p__Firmicutes;c__Clostridia;o__Clostridiales;f__Lachnospiraceae
OTU_299	8	5	0	7	1	0	1	0	0	2	6	0	1	1	0	0	1	5	74	1	3	0	5	2	1	0	0	1	k__Bacteria;p__Firmicutes;c__Erysipelotrichia;o__Erysipelotrichales;f__Erysipelotrichaceae;g__Erysipelatoclostridium;s__
OTU_300	5	0	0	5	0	0	0	0	2	0	3	1	1	1	0	1	0	9	0	9	0	0	0	0	0	0	2	1	k__Bacteria;p__Firmicutes;c__Erysipelotrichia;o__Erysipelotrichales;f__Erysipelotrichaceae
OTU_301	3	4	1	3	3	4	4	25	2	0	3	1	0	2	12	2	1	6	5	1	3	0	8	2	3	3	1	4	k__Bacteria;p__Firmicutes;c__Clostridia;o__Clostridiales;f__unidentified_Clostridiales
OTU_302	19	7	3	17	12	34	40	20	5	20	10	5	19	17	14	0	7	30	26	11	1	14	16	8	6	8	25	0	k__Bacteria;p__Firmicutes;c__Clostridia;o__Clostridiales;f__Lachnospiraceae
OTU_303	14	0	1	25	3	0	0	2	0	0	0	0	62	4	1	0	1	10	0	0	0	0	31	11	0	0	0	0	k__Bacteria;p__Firmicutes;c__Clostridia;o__Clostridiales;f__Lachnospiraceae;g__Roseburia
OTU_304	10	0	1	2	4	15	5	0	1	0	28	4	4	2	0	0	0	2	2	10	0	8	0	7	0	64	2	32	k__Bacteria;p__Firmicutes;c__Clostridia;o__Clostridiales;f__Lachnospiraceae;g__Roseburia;s__
OTU_305	13	6	19	9	3	19	34	16	17	0	6	4	2	1	1	3	3	14	4	2	6	1	13	9	1	1	5	6	k__Bacteria;p__Firmicutes;c__Clostridia;o__Clostridiales;f__Christensenellaceae
OTU_306	33	13	16	7	11	25	14	14	2	2	8	7	10	9	5	13	5	15	3	4	0	9	4	15	15	5	8	22	k__Bacteria;p__Firmicutes;c__Clostridia;o__Clostridiales;f__Lachnospiraceae;g__;s__
OTU_307	5	7	1	0	2	10	2	0	47	0	43	25	48	67	27	3	54	2	31	0	20	0	1	0	1	0	14	6	k__Bacteria;p__Firmicutes;c__Clostridia;o__Clostridiales
OTU_308	78	15	62	73	292	16	200	347	3	1346	601	291	228	231	595	377	149	78	68	534	191	286	63	241	451	1	174	87	k__Bacteria;p__Bacteroidetes;c__Bacteroidia;o__Bacteroidales;f__Muribaculaceae;g__;s__
OTU_309	5	34	22	1	5	11	4	9	0	0	3	6	7	1	0	1	8	2	18	1	6	5	1	7	0	8	5	6	k__Bacteria;p__Firmicutes;c__Clostridia;o__Clostridiales;f__Lachnospiraceae
OTU_310	3	1	2	2	0	4	0	0	0	0	0	1	0	0	0	2	1	0	2	0	1	1	2	0	0	2	1	0	k__Bacteria;p__Firmicutes;c__Clostridia;o__Clostridiales;f__Ruminococcaceae
OTU_311	3	31	0	1	0	0	0	0	0	0	1	0	0	0	0	4	1	2	0	0	2	0	0	0	0	0	0	0	k__Bacteria;p__Firmicutes;c__Clostridia;o__Clostridiales;f__Lachnospiraceae;g__;s__
OTU_312	462	415	484	216	579	464	548	383	71	131	110	70	83	81	91	12	95	195	54	102	204	102	211	130	39	193	118	86	k__Bacteria;p__Firmicutes;c__Clostridia;o__Clostridiales;f__Ruminococcaceae;g__Ruminiclostridium;s__
OTU_313	31	40	25	26	11	10	8	1	17	7	16	24	9	26	36	0	20	31	43	64	14	37	13	31	25	9	17	13	k__Bacteria;p__Firmicutes;c__Clostridia;o__Clostridiales;f__Lachnospiraceae;g__;s__
OTU_314	0	1	2	41	0	0	11	0	2	0	0	4	3	0	0	0	0	0	0	12	0	0	10	0	0	14	0	1	k__Bacteria;p__Firmicutes;c__Clostridia;o__Clostridiales;f__Ruminococcaceae
OTU_315	176	1031	1032	948	472	1141	1483	215	209	1121	1593	1449	984	1197	760	641	551	1020	812	2537	1646	1343	168	1043	1633	2696	1238	625	k__Bacteria;p__Bacteroidetes;c__Bacteroidia;o__Bacteroidales;f__Prevotellaceae;g__Alloprevotella;s__
OTU_316	13	4	18	10	2	43	14	14	3	3	11	2	11	5	3	8	22	19	29	1	3	13	1	6	5	37	0	16	k__Bacteria;p__Firmicutes;c__Clostridia;o__Clostridiales;f__Lachnospiraceae
OTU_317	47	18	13	5	23	5	15	57	9	6	24	21	27	12	7	8	71	18	44	3	0	1	1	0	0	0	0	8	k__Bacteria
OTU_318	1	30	0	0	0	0	0	0	0	0	0	0	0	0	0	0	0	1	0	4	1	2	0	0	0	0	0	0	k__Bacteria;p__Tenericutes;c__Mollicutes;o__;f__;g__;s__
OTU_319	1	2	1	0	1	1	0	3	0	1	6	1	7	1	0	1	3	3	9	3	2	1	0	1	2	3	5	1	k__Bacteria;p__Firmicutes;c__Bacilli;o__Lactobacillales;f__Streptococcaceae;g__Streptococcus
OTU_320	1	2	0	0	5	1	0	2	2	0	1	0	2	2	0	0	0	0	12	0	0	0	2	1	0	1	0	1	k__Bacteria;p__Firmicutes;c__Clostridia;o__Clostridiales
OTU_321	151	62	125	128	245	226	141	173	80	95	79	136	136	371	183	49	54	145	139	64	47	180	89	51	25	70	95	78	k__Bacteria;p__Firmicutes;c__Clostridia;o__Clostridiales;f__Ruminococcaceae
OTU_322	0	0	0	0	1	0	0	0	4	3	0	0	6	6	0	12	1	0	4	4	4	8	1	6	1	77	0	4	k__Bacteria;p__Firmicutes;c__Bacilli;o__Lactobacillales;f__Enterococcaceae;g__Enterococcus;s__Enterococcus_faecalis
OTU_323	4	4	0	2	5	5	0	4	0	1	0	2	2	2	2	0	1	3	4	0	0	0	2	0	0	0	0	1	k__Bacteria;p__Firmicutes;c__Clostridia;o__Clostridiales;f__unidentified_Clostridiales
OTU_324	0	3	0	5	1	4	1	3	0	0	1	0	0	2	0	0	3	0	0	0	0	1	3	4	0	0	3	1	k__Bacteria;p__Tenericutes;c__Mollicutes;o__;f__;g__;s__
OTU_325	6	6	0	6	268	32	0	17	0	0	5	19	7	0	3	2	0	14	0	0	11	3	2	0	1	0	0	141	k__Bacteria;p__Firmicutes;c__Clostridia;o__Clostridiales;f__Lachnospiraceae;g__Blautia;s__Lachnospiraceae_bacterium_DW59
OTU_326	107	5	44	4	25	135	52	1	15	243	13	34	4	122	239	0	11	21	0	44	113	0	5	75	246	79	38	22	k__Bacteria;p__Bacteroidetes;c__Bacteroidia;o__Bacteroidales;f__Marinifilaceae;g__Odoribacter;s__
OTU_327	2	0	0	0	0	0	0	6	8	0	0	0	1	0	0	0	0	0	0	0	1	0	0	4	0	0	0	0	k__Bacteria;p__Firmicutes;c__Clostridia;o__Clostridiales;f__Ruminococcaceae
OTU_328	1	18	0	4	10	3	1	4	5	2	4	0	2	8	1	20	16	1	5	8	1	4	1	19	0	5	9	16	k__Bacteria;p__Melainabacteria;c__;o__;f__;g__;s__
OTU_329	48	21	2	2	3	3	0	0	0	0	0	0	1	2	0	0	1	2	1	0	15	0	2	0	0	0	23	0	k__Bacteria;p__Firmicutes;c__Clostridia;o__Clostridiales;f__Ruminococcaceae
OTU_330	0	2	1	1	4	4	0	7	33	16	16	21	27	23	17	19	19	4	6	12	14	6	13	14	25	4	54	4	k__Bacteria;p__Firmicutes;c__Clostridia;o__Clostridiales
OTU_331	3	7	3	1	1	1	3	0	4	2	0	0	0	3	0	1	0	2	1	0	1	4	3	2	2	0	0	5	k__Bacteria;p__Firmicutes;c__Clostridia;o__Clostridiales;f__Ruminococcaceae
OTU_332	591	758	977	1424	1103	748	1069	1834	568	1632	817	566	940	307	351	199	433	835	720	415	355	529	674	884	1144	538	678	356	k__Bacteria;p__unidentified_Bacteria;c__unidentified_Bacteria;o__Campylobacterales;f__Helicobacteraceae;g__Helicobacter;s__Helicobacter_ganmani
OTU_333	19	8	21	9	3	0	6	10	0	1	10	15	22	32	26	3	42	1	317	38	1	36	5	27	0	0	0	3	k__Bacteria;p__Bacteroidetes;c__Bacteroidia;o__Bacteroidales;f__Rikenellaceae;g__Alistipes
OTU_334	0	0	0	0	0	0	0	35	0	0	0	0	8	0	0	0	1	0	0	0	1	1	1	0	0	0	0	0	k__Bacteria;p__Proteobacteria;c__Alphaproteobacteria;o__Rhizobiales;f__Xanthobacteraceae;g__Bradyrhizobium;s__Bradyrhizobium_elkanii
OTU_335	18	5	0	13	1	1	0	0	0	0	0	0	0	0	4	3	0	15	1	2	11	45	0	1	2	0	0	0	k__Bacteria;p__Firmicutes;c__Clostridia;o__Clostridiales;f__Lachnospiraceae;g__;s__
OTU_336	28	6	7	20	6	1	20	35	4	0	17	53	23	16	20	8	57	55	125	71	7	26	4	35	12	9	13	1	k__Bacteria;p__Firmicutes;c__Clostridia;o__Clostridiales;f__Lachnospiraceae;g__Roseburia;s__
OTU_337	12	21	2	2	2	0	2	4	0	1	1	1	2	0	1	0	0	2	0	2	0	0	0	2	0	0	0	0	k__Bacteria;p__Tenericutes;c__Mollicutes;o__;f__;g__;s__
OTU_338	3	4	3	10	3	3	0	3	1	0	2	2	4	0	1	0	2	0	3	0	0	1	5	3	0	0	0	3	k__Bacteria;p__Tenericutes;c__Mollicutes;o__;f__;g__;s__
OTU_339	0	1	3	2	6	1	3	3	0	0	3	0	0	0	0	0	3	0	2	0	1	2	2	0	1	1	0	0	k__Bacteria;p__Proteobacteria;c__Gammaproteobacteria;o__Xanthomonadales;f__Xanthomonadaceae;g__Stenotrophomonas;s__
OTU_340	331	59	15	26	30	20	72	13	13	1	6	10	5	10	12	2	5	7	0	4	1	22	16	15	9	15	7	49	k__Bacteria;p__Firmicutes;c__Clostridia;o__Clostridiales;f__Ruminococcaceae;g__Butyricicoccus;s__
OTU_341	10	2	8	0	1	3	0	4	11	0	2	4	8	0	1	0	2	0	2	0	0	4	5	0	0	0	4	0	k__Bacteria;p__Firmicutes;c__Clostridia;o__Clostridiales;f__Ruminococcaceae
OTU_342	39	77	517	263	299	161	127	161	158	79	334	215	140	61	158	532	177	144	411	214	249	219	8	320	213	372	167	96	k__Bacteria;p__Bacteroidetes;c__Bacteroidia;o__Bacteroidales;f__Bacteroidaceae;g__Bacteroides;s__Bacteroides_acidifaciens
OTU_343	6	6	0	0	20	0	6	13	1	0	0	2	34	2	45	32	7	0	1	0	0	0	10	0	0	0	0	0	k__Bacteria;p__Firmicutes;c__Clostridia;o__Clostridiales;f__Ruminococcaceae
OTU_344	2	0	0	0	2	1	0	2	4	0	0	1	4	0	1	0	0	0	4	0	0	1	0	0	0	3	0	0	k__Bacteria;p__Firmicutes;c__Clostridia;o__Clostridiales
OTU_345	32	14	243	10	30	7	167	23	57	23	17	0	1	0	42	1048	6	67	781	33	3	1049	6	72	1	142	2	48	k__Bacteria;p__Bacteroidetes;c__Bacteroidia;o__Bacteroidales;f__Bacteroidaceae;g__Bacteroides
OTU_346	0	13	3	1	78	178	1	49	0	0	14	4	2	0	0	1	0	3	0	1	0	0	1	0	0	0	2	0	k__Bacteria;p__Firmicutes;c__Clostridia;o__Clostridiales;f__Lachnospiraceae;g__Roseburia;s__
OTU_347	3	4	3	0	1	0	0	7	4	0	4	25	6	0	0	0	33	12	0	0	0	0	0	15	0	0	0	9	k__Bacteria;p__Firmicutes;c__Clostridia;o__Clostridiales;f__Ruminococcaceae
OTU_348	34	0	0	0	0	1	1	4	0	0	0	0	0	0	0	0	1	0	0	0	0	3	0	0	0	4	0	5	k__Bacteria;p__Firmicutes;c__Clostridia;o__Clostridiales;f__unidentified_Clostridiales;g__unidentified_Clostridiales
OTU_349	167	72	12	23	12	12	35	21	5	2	47	31	13	8	15	10	28	24	15	4	26	33	2	11	51	27	6	105	k__Bacteria;p__Firmicutes;c__Clostridia;o__Clostridiales;f__Lachnospiraceae;g__unidentified_Lachnospiraceae
OTU_350	31	27	7	28	73	156	99	25	124	83	29	35	55	16	39	12	15	2	18	17	13	27	58	32	120	84	72	68	k__Bacteria;p__Firmicutes;c__Clostridia;o__Clostridiales;f__Ruminococcaceae
OTU_351	72	67	236	4	49	25	4	9	9	0	5	260	81	4	55	19	5	40	1	0	2	2	6	0	1	2	13	1	k__Bacteria;p__Firmicutes;c__Clostridia;o__Clostridiales;f__Lachnospiraceae
OTU_352	0	0	0	0	0	0	0	0	0	0	0	0	2	0	0	0	0	0	0	0	0	1	0	0	0	0	0	12	k__Archaea;p__Thaumarchaeota;c__Nitrososphaeria;o__Nitrososphaerales;f__Nitrososphaeraceae;g__;s__
OTU_353	0	1	0	0	0	1	0	0	0	0	0	0	0	0	0	0	0	0	0	3	0	28	0	0	0	0	0	0	k__Bacteria;p__Firmicutes;c__Clostridia;o__Clostridiales;f__Lachnospiraceae;g__;s__
OTU_354	6	0	2	1	0	4	11	7	0	3	4	1	10	6	11	1	2	9	3	11	1	0	14	10	4	9	7	12	k__Bacteria;p__Firmicutes;c__Clostridia;o__Clostridiales;f__Lachnospiraceae
OTU_355	52	18	17	7	3	10	4	8	0	12	11	6	15	14	102	17	19	15	55	32	1	77	51	42	9	0	2	58	k__Bacteria;p__Firmicutes;c__Clostridia;o__Clostridiales;f__Lachnospiraceae
OTU_356	0	0	0	0	0	0	0	0	0	0	0	0	0	3	0	0	4	0	2	0	54	65	0	4	0	0	0	0	k__Bacteria;p__Firmicutes
OTU_357	59	295	110	130	224	107	456	466	20	69	181	70	117	485	296	140	496	161	138	434	179	59	67	293	44	18	22	75	k__Bacteria;p__Firmicutes;c__Clostridia;o__Clostridiales;f__Ruminococcaceae
OTU_358	14	31	1	0	11	11	10	2	0	0	0	0	0	0	0	0	0	2	0	0	0	0	0	0	0	0	0	0	k__Bacteria;p__Firmicutes;c__Bacilli;o__Bacillales;f__Bacillaceae;g__Pseudogracilibacillus;s__Pseudogracilibacillus_auburnensis
OTU_359	0	1	0	0	0	4	0	0	14	0	7	0	1	1	2	131	1	0	1	0	0	1	0	0	0	0	0	0	k__Bacteria;p__Proteobacteria;c__Gammaproteobacteria;o__Enterobacteriales;f__Enterobacteriaceae;g__Proteus;s__Proteus_mirabilis
OTU_360	1	6	1	1	0	1	0	3	2	0	0	0	1	3	1	0	0	7	20	0	26	0	0	0	1	1	0	0	k__Bacteria;p__Firmicutes;c__Erysipelotrichia;o__Erysipelotrichales;f__Erysipelotrichaceae
OTU_361	0	3	0	0	0	0	4	2	0	0	1	1	0	0	0	3	1	0	4	0	0	0	3	3	0	2	1	0	k__Bacteria;p__Firmicutes;c__Clostridia;o__Clostridiales;f__Ruminococcaceae
OTU_362	0	0	1	0	0	3	1	0	2	1	0	3	0	0	0	0	0	1	1	0	4	2	1	0	0	0	0	2	k__Bacteria;p__Actinobacteria;c__Rubrobacteria;o__Rubrobacterales;f__unidentified_Rubrobacterales;g__Rubrobacter
OTU_363	3	0	1	1	14	14	1	27	22	11	3	17	52	19	22	10	15	3	43	129	2	69	21	26	109	10	30	7	k__Bacteria;p__Firmicutes;c__Clostridia;o__Clostridiales
OTU_364	0	0	0	0	0	0	0	0	0	0	0	0	0	0	0	0	0	0	0	13	0	0	0	0	0	0	0	0	k__Bacteria;p__Firmicutes;c__Clostridia;o__Clostridiales;f__unidentified_Clostridiales;g__Alkaliphilus;s__
OTU_365	16	75	27	4	0	14	5	1	1	204	4	5	0	1	1	1	27	76	2	0	17	2	3	4	281	12	7	4	k__Bacteria;p__Firmicutes;c__Clostridia;o__Clostridiales;f__Lachnospiraceae;g__;s__
OTU_366	0	20	0	86	0	0	0	6	0	0	3	8	0	1	2	0	1	4	0	0	0	0	0	0	0	0	0	0	k__Bacteria;p__Firmicutes;c__Clostridia;o__Clostridiales;f__Lachnospiraceae
OTU_367	5	2	1	2	2	4	426	13	2	8	2	1	4	2	1	0	281	2	3	2	747	3	14	26	18	73	2	431	k__Bacteria;p__Firmicutes;c__Clostridia;o__Clostridiales;f__Ruminococcaceae
OTU_368	20	7	5	13	5	2	11	15	1	0	11	1	3	3	0	0	8	0	15	0	0	3	3	2	0	0	2	0	k__Bacteria;p__Firmicutes;c__Clostridia;o__Clostridiales;f__Lachnospiraceae;g__unidentified_Lachnospiraceae;s__Clostridium_sp_Culture-54
OTU_369	2	1	2	21	0	0	12	0	1	2	2	2	4	1	5	4	14	1	3	0	3	3	1	1	0	0	0	2	k__Bacteria;p__Firmicutes;c__Clostridia;o__Clostridiales;f__Ruminococcaceae;g__unidentified_Ruminococcaceae;s__[Clostridium]_papyrosolvens
OTU_370	2	0	3	8	0	0	1	6	0	2	44	0	50	6	0	0	28	0	0	19	0	0	1	1	10	0	11	0	k__Bacteria;p__Firmicutes;c__Clostridia;o__Clostridiales;f__Lachnospiraceae
OTU_371	4	2	2	2	12	5	4	11	1	0	7	3	7	5	0	3	2	1	12	0	1	4	0	2	19	2	4	5	k__Bacteria;p__Firmicutes;c__Clostridia;o__Clostridiales;f__Lachnospiraceae;g__Tyzzerella
OTU_372	0	0	2	5	15	1	8	28	5	0	21	20	29	9	9	0	3	0	14	1	8	12	17	16	8	2	27	3	k__Bacteria;p__Firmicutes;c__Clostridia;o__Clostridiales
OTU_373	419	18	217	18	221	997	362	5	145	1609	93	262	33	641	941	3	94	115	1	251	612	5	402	478	1441	460	239	65	k__Bacteria;p__Bacteroidetes;c__Bacteroidia;o__Bacteroidales;f__Marinifilaceae;g__Odoribacter;s__
OTU_374	1	2	0	1	0	23	3	10	2	0	9	13	12	1	0	0	1	2	0	1	1	0	6	1	20	1	2	4	k__Bacteria;p__Firmicutes;c__Clostridia;o__Clostridiales;f__Lachnospiraceae
OTU_375	447	112	294	165	362	496	306	154	137	50	130	254	79	219	186	49	83	124	235	192	33	138	90	112	73	120	96	84	k__Bacteria;p__Firmicutes;c__Clostridia;o__Clostridiales;f__Ruminococcaceae
OTU_376	4	0	0	0	0	0	2	2	2	0	0	0	0	3	7	0	2	0	0	0	2	0	0	0	0	9	0	1	k__Bacteria;p__Firmicutes;c__Clostridia;o__Clostridiales;f__Peptococcaceae;g__Peptococcus;s__
OTU_377	53	14	18	5	22	3	18	44	12	1	18	21	16	6	4	4	44	8	43	1	3	0	2	1	0	1	1	9	k__Bacteria;p__Proteobacteria;c__Gammaproteobacteria;o__Enterobacteriales;f__Enterobacteriaceae;g__Pantoea
OTU_378	0	1	0	0	8	0	3	1	25	0	2	0	0	0	0	1	0	0	0	3	0	0	0	0	0	0	0	0	k__Bacteria;p__Bacteroidetes;c__Bacteroidia;o__Bacteroidales;f__Muribaculaceae;g__;s__
OTU_379	1	0	0	7	0	1	0	1	0	0	9	0	9	0	2	0	0	1	0	0	0	88	4	1	0	0	0	48	k__Bacteria;p__Firmicutes;c__Clostridia;o__Clostridiales;f__Lachnospiraceae;g__;s__
OTU_380	5	0	1	1	2	1	0	0	0	0	3	1	0	3	1	1	3	0	6	0	0	6	0	3	2	0	1	5	k__Bacteria;p__Firmicutes;c__Clostridia;o__Clostridiales;f__Lachnospiraceae
OTU_381	361	469	428	250	575	302	948	298	277	489	502	426	1248	571	607	940	347	260	1081	403	569	497	269	752	269	452	629	522	k__Bacteria;p__unidentified_Bacteria;c__unidentified_Bacteria;o__Campylobacterales;f__Helicobacteraceae;g__Helicobacter;s__Helicobacter_hepaticus
OTU_382	1	1	1	0	0	1	2	1	0	0	0	0	0	0	0	0	5	1	3	0	0	0	0	0	0	0	0	0	k__Bacteria;p__Firmicutes;c__Clostridia;o__Clostridiales;f__Ruminococcaceae
OTU_383	0	0	3	0	1	0	0	4	0	0	0	0	0	0	0	0	0	0	0	0	0	3	0	0	0	0	0	0	k__Bacteria;p__Firmicutes
OTU_384	2	0	0	0	0	0	0	0	0	0	0	0	0	0	1	0	0	0	0	6	0	0	0	0	0	0	0	0	k__Bacteria;p__Firmicutes;c__Clostridia;o__Clostridiales;f__Ruminococcaceae
OTU_385	27	7	0	4	0	0	0	0	0	0	4	0	4	26	113	0	0	0	0	0	0	1	0	7	0	0	0	0	k__Bacteria;p__Firmicutes;c__Clostridia;o__Clostridiales;f__Lachnospiraceae;g__;s__
OTU_386	0	0	1	4	0	1	1	1	20	0	106	0	3	0	0	0	0	0	2	0	0	1	6	0	0	2	20	0	k__Bacteria;p__Firmicutes;c__Clostridia;o__Clostridiales;f__Ruminococcaceae
OTU_387	52	9	6	4	29	7	5	13	2	2	1	7	6	15	53	12	6	4	6	3	4	6	12	5	3	0	3	3	k__Bacteria;p__Firmicutes;c__Clostridia;o__Clostridiales;f__Ruminococcaceae;g__Intestinimonas;s__
OTU_388	0	0	0	0	4	4	0	0	0	0	0	0	0	0	0	0	0	0	1	0	0	2	0	0	0	0	0	0	k__Bacteria;p__Firmicutes;c__Erysipelotrichia;o__Erysipelotrichales;f__Erysipelotrichaceae
OTU_389	0	0	0	4	4	0	0	1	0	0	2	0	0	0	3	2	4	1	17	0	1	0	1	0	2	0	0	0	k__Bacteria;p__Firmicutes;c__Erysipelotrichia;o__Erysipelotrichales;f__Erysipelotrichaceae;g__Faecalibaculum;s__
OTU_390	5	3	2	0	1	15	14	1	10	17	4	4	5	0	2	0	0	4	0	5	1	6	3	4	5	45	5	5	k__Bacteria;p__Firmicutes;c__Clostridia;o__Clostridiales;f__Lachnospiraceae
OTU_391	0	0	0	0	0	1	0	0	0	0	1	0	0	0	1	0	0	0	0	0	0	0	0	0	18	1	0	0	k__Bacteria;p__Tenericutes;c__Mollicutes;o__;f__;g__;s__
OTU_392	1	1	0	0	4	0	2	1	0	0	2	0	1	2	2	1	0	2	0	0	0	1	1	0	0	0	0	2	k__Bacteria;p__Firmicutes;c__Clostridia;o__Clostridiales;f__Ruminococcaceae
OTU_393	0	1	0	0	0	0	3	0	0	2	0	0	0	0	0	0	0	0	3	0	0	1	0	0	0	0	0	0	k__Bacteria;p__Firmicutes;c__Erysipelotrichia;o__Erysipelotrichales;f__Erysipelotrichaceae
OTU_394	0	0	0	0	1	0	0	0	1	0	0	1	1	6	2	0	2	0	1	4	0	3	1	1	0	0	1	2	k__Bacteria;p__Firmicutes
OTU_395	3	2	0	2	0	0	3	2	0	0	0	0	1	0	0	0	0	0	1	0	1	0	0	0	0	1	0	0	k__Bacteria;p__Firmicutes;c__Clostridia;o__Clostridiales;f__Ruminococcaceae;g__Hydrogenoanaerobacterium;s__
OTU_396	0	0	2	1	3	1	2	0	0	0	0	0	1	0	0	0	0	1	1	0	1	0	0	1	0	0	2	0	k__Bacteria;p__Actinobacteria;c__Coriobacteriia;o__Coriobacteriales;f__Eggerthellaceae;g__Parvibacter;s__
OTU_397	574	210	253	131	642	308	209	250	346	202	220	129	245	86	115	86	233	68	396	51	168	162	157	291	152	162	128	693	k__Bacteria;p__Firmicutes;c__Clostridia;o__Clostridiales;f__Ruminococcaceae
OTU_398	1	6	0	8	7	0	4	6	1	0	4	0	1	0	4	0	3	1	4	0	0	3	6	1	0	0	0	0	k__Bacteria;p__Tenericutes;c__Mollicutes;o__;f__;g__;s__
OTU_399	0	0	0	0	0	0	0	0	0	0	0	1	0	0	0	2	0	0	0	2	1	1	4	0	2	2	0	1	k__Bacteria;p__Firmicutes
OTU_400	41	3	1	35	3	1	1	33	63	0	39	73	202	72	0	4	21	1	25	0	82	17	7	91	51	64	62	28	k__Bacteria;p__Firmicutes;c__Clostridia;o__Clostridiales;f__unidentified_Clostridiales;g__unidentified_Clostridiales
OTU_401	6	2	0	0	0	3	0	0	2	2	0	0	0	2	0	1	0	1	0	3	4	1	1	0	8	1	2	7	k__Bacteria;p__Firmicutes;c__Clostridia;o__Clostridiales;f__Ruminococcaceae;g__Hydrogenoanaerobacterium
OTU_402	1	1	2	8	2	0	1	6	7	1	1	0	2	0	1	0	1	3	1	3	2	1	0	2	1	1	2	2	k__Bacteria;p__Actinobacteria;c__Coriobacteriia;o__Coriobacteriales;f__Eggerthellaceae;g__Enterorhabdus;s__
OTU_403	0	6	0	4	1	1	0	0	0	1	5	1	0	0	0	0	1	1	1	1	0	2	0	0	0	0	0	0	k__Bacteria;p__Tenericutes;c__Mollicutes;o__;f__;g__;s__
OTU_404	1	0	7	0	8	1	0	1	0	0	1	0	0	6	1	0	0	0	0	0	0	0	0	0	0	0	0	0	k__Bacteria;p__Firmicutes;c__Clostridia;o__Clostridiales
OTU_405	3	0	0	0	0	0	0	0	0	0	0	0	0	0	0	0	0	2	0	0	0	0	0	0	0	3	0	0	k__Bacteria;p__Firmicutes;c__Erysipelotrichia;o__Erysipelotrichales;f__Erysipelotrichaceae;g__Erysipelatoclostridium;s__Erysipelatoclostridium_ramosum
OTU_406	0	0	0	0	0	0	0	7	0	0	1	0	2	0	2	0	1	0	0	1	1	0	0	1	6	0	3	0	k__Bacteria;p__Firmicutes;c__Clostridia;o__Clostridiales;f__Lachnospiraceae
OTU_407	0	7	0	0	0	0	0	0	0	0	0	0	3	3	14	1	8	0	0	0	0	0	0	0	0	0	0	0	k__Bacteria;p__Firmicutes;c__Clostridia;o__Clostridiales;f__Lachnospiraceae
OTU_408	2	4	1	72	37	51	18	36	91	99	148	238	157	3	3	2	6	4	6	8	2	4	148	4	181	73	69	5	k__Bacteria;p__Bacteroidetes;c__Bacteroidia;o__Bacteroidales;f__Muribaculaceae;g__;s__
OTU_409	0	0	0	0	1	0	9	1	1	0	0	1	2	0	0	0	0	1	0	0	0	1	2	0	0	0	0	2	k__Bacteria;p__Actinobacteria;c__Coriobacteriia;o__Coriobacteriales;f__Eggerthellaceae;g__Enterorhabdus;s__
OTU_410	2	0	1	0	1	0	0	0	0	0	0	0	0	4	0	0	0	0	0	0	0	1	3	0	0	0	0	0	k__Bacteria;p__Firmicutes;c__Clostridia;o__Clostridiales;f__Ruminococcaceae
OTU_411	74	17	68	34	10	6	20	2	144	203	212	183	44	29	4	0	30	21	4	8	22	4	3	17	0	0	6	0	k__Bacteria;p__Bacteroidetes;c__Bacteroidia;o__Bacteroidales;f__Muribaculaceae;g__;s__
OTU_412	8	1	7	7	12	14	0	11	25	0	10	3	6	6	5	2	3	1	12	0	1	6	19	18	1	3	0	1	k__Bacteria;p__Firmicutes;c__Clostridia;o__Clostridiales;f__Ruminococcaceae;g__unidentified_Ruminococcaceae
OTU_413	18	41	23	11	2	5	3	6	2	96	12	24	77	56	7	315	38	3	41	112	95	7	0	5	107	517	40	57	k__Bacteria;p__Firmicutes;c__Bacilli;o__Bacillales;f__Staphylococcaceae;g__Staphylococcus;s__Staphylococcus_lentus
OTU_414	0	0	0	0	0	1	2	0	4	0	0	0	17	0	0	0	0	0	4	0	1	2	4	4	1	0	0	0	k__Bacteria;p__Firmicutes;c__Clostridia;o__Clostridiales
OTU_415	0	0	0	0	0	0	0	6	0	0	1	1	0	0	0	0	0	0	0	2	0	0	0	0	0	0	0	0	k__Bacteria;p__Firmicutes;c__Clostridia;o__Clostridiales;f__Ruminococcaceae
OTU_416	0	0	0	0	1	0	0	0	0	0	0	0	0	7	0	0	0	2	0	0	0	0	0	1	0	0	0	0	k__Bacteria;p__Firmicutes;c__Clostridia;o__Clostridiales
OTU_417	1	0	0	0	0	1	0	0	0	1	1	0	0	2	2	1	0	1	0	0	0	6	0	0	0	0	0	0	k__Bacteria;p__Tenericutes;c__Mollicutes;o__;f__;g__;s__
OTU_418	1	1	0	1	1	0	0	0	0	0	0	1	0	8	9	30	8	1	21	0	0	1	1	0	0	0	0	0	k__Bacteria;p__Firmicutes;c__Erysipelotrichia;o__Erysipelotrichales;f__Erysipelotrichaceae
OTU_419	0	0	0	0	0	0	0	0	0	0	0	0	0	0	0	0	0	0	0	26	0	0	0	0	0	0	0	0	k__Bacteria;p__Bacteroidetes;c__Bacteroidia;o__Bacteroidales;f__;g__;s__
OTU_420	0	9	0	0	3	0	0	12	0	0	45	0	6	19	3	4	0	0	0	0	9	0	0	2	0	0	0	0	k__Bacteria;p__Firmicutes;c__Clostridia;o__Clostridiales;f__Lachnospiraceae;g__;s__
OTU_421	119	35	73	98	57	21	86	32	30	103	96	87	96	128	98	30	115	48	170	107	40	90	187	63	45	38	44	20	k__Bacteria;p__Bacteroidetes;c__Bacteroidia;o__Bacteroidales;f__Muribaculaceae;g__;s__
OTU_422	0	2	1	28	24	144	1	2	1	1	1	1	402	11	5	29	131	2	47	12	0	7	38	11	0	0	782	51	k__Bacteria;p__Proteobacteria;c__Alphaproteobacteria;o__Rhodospirillales;f__;g__;s__
OTU_423	2	0	0	0	0	0	0	0	4	0	0	2	1	3	0	0	3	0	0	0	123	122	0	48	0	0	0	0	k__Bacteria;p__Proteobacteria;c__Gammaproteobacteria;o__Enterobacteriales;f__Enterobacteriaceae;g__unidentified_Enterobacteriaceae
OTU_424	9	2	1	3	17	7	0	9	2	0	4	3	2	7	12	5	13	2	5	0	0	10	7	7	0	0	10	0	k__Bacteria;p__Firmicutes;c__Clostridia;o__Clostridiales;f__Ruminococcaceae
OTU_425	1	7	2	3	0	1	5	1	3	0	0	0	1	0	2	4	7	3	11	0	4	2	2	2	0	0	1	1	k__Bacteria;p__Firmicutes;c__Clostridia;o__Clostridiales;f__unidentified_Clostridiales;g__unidentified_Clostridiales
OTU_426	2	0	1	0	0	0	0	0	0	0	0	1	0	0	0	0	0	0	0	0	0	0	0	0	0	0	0	6	k__Bacteria;p__Firmicutes;c__Clostridia;o__Clostridiales;f__Ruminococcaceae;g__unidentified_Ruminococcaceae;s__Ruminococcus_bromii
OTU_427	4	4	0	0	0	0	0	0	0	0	0	0	0	0	0	0	0	0	0	0	0	0	0	0	0	0	0	8	k__Bacteria;p__Actinobacteria;c__unidentified_Actinobacteria;o__Corynebacteriales;f__Corynebacteriaceae;g__unidentified_Corynebacteriaceae;s__Corynebacterium_stationis
OTU_428	4	4	0	0	0	0	0	3	0	0	3	3	3	0	0	0	3	0	0	0	0	0	0	0	0	0	0	2	k__Bacteria;p__Firmicutes;c__Clostridia;o__Clostridiales
OTU_429	2	2	0	1	6	0	0	1	0	3	0	3	2	0	1	0	2	1	1	2	4	0	1	2	4	22	1	0	k__Bacteria;p__Firmicutes;c__Clostridia;o__Clostridiales;f__Lachnospiraceae;g__Lachnoclostridium;s__Dorea_sp_5-2
OTU_430	0	5	1	0	1	1	0	0	0	1	0	0	0	0	0	0	0	1	9	0	1	0	0	0	0	1	0	0	k__Bacteria;p__Tenericutes;c__Mollicutes;o__;f__;g__;s__
OTU_431	3	3	0	1	2	3	1	2	1	1	0	3	1	2	2	2	5	3	2	0	6	0	3	3	0	0	0	6	k__Bacteria;p__Firmicutes;c__Clostridia;o__Clostridiales;f__Lachnospiraceae
OTU_432	103	128	114	85	162	66	269	74	62	132	154	119	365	123	152	223	90	53	254	114	153	127	92	174	61	102	145	113	k__Bacteria;p__unidentified_Bacteria;c__unidentified_Bacteria;o__Campylobacterales;f__Helicobacteraceae;g__Helicobacter;s__Helicobacter_hepaticus
OTU_433	16	6	7	10	3	2	1	3	3	2	1	2	6	10	2	13	4	8	17	2	2	2	1	0	5	8	2	16	k__Bacteria;p__Firmicutes;c__Bacilli;o__Bacillales;f__Staphylococcaceae;g__Staphylococcus
OTU_434	6	7	0	0	0	0	0	0	0	0	0	0	0	0	0	0	0	2	0	0	0	1	0	0	0	0	0	0	k__Bacteria;p__Tenericutes;c__Mollicutes;o__;f__;g__;s__
OTU_435	298	49	208	78	87	246	294	165	160	246	376	252	176	117	233	6	41	285	3	199	121	48	52	156	271	116	229	45	k__Bacteria;p__Bacteroidetes;c__Bacteroidia;o__Bacteroidales;f__Rikenellaceae;g__Alistipes;s__
OTU_436	0	1	0	1	0	0	0	2	0	0	0	0	1	0	0	0	1	0	0	0	0	0	0	3	0	1	0	0	k__Bacteria;p__Firmicutes;c__Clostridia;o__Clostridiales;f__Ruminococcaceae;g__unidentified_Ruminococcaceae
OTU_437	5	8	60	12	16	9	2	6	10	7	17	9	5	9	21	66	17	10	45	16	29	35	0	27	23	17	9	10	k__Bacteria;p__Bacteroidetes;c__Bacteroidia;o__Bacteroidales;f__Bacteroidaceae;g__Bacteroides;s__Bacteroides_acidifaciens
OTU_438	4	3	1	0	0	0	3	15	1	0	0	1	1	0	0	1	3	0	2	1	0	0	0	0	0	0	0	0	k__Bacteria;p__Firmicutes;c__Clostridia;o__Clostridiales;f__Ruminococcaceae;g__Faecalibacterium;s__
OTU_439	0	0	0	0	1	0	0	0	0	0	0	0	0	0	0	0	0	0	11	0	0	0	0	0	0	0	0	0	k__Bacteria;p__Proteobacteria;c__Gammaproteobacteria;o__Cardiobacteriales;f__unidentified_Cardiobacteriales;g__Ignatzschineria
OTU_440	0	0	2	0	0	2	2	1	0	2	11	1	0	0	0	0	0	0	0	0	4	2	5	0	0	0	1	0	k__Bacteria;p__Proteobacteria;c__Gammaproteobacteria;o__Oceanospirillales;f__Halomonadaceae;g__Halomonas
OTU_441	326	53	216	253	160	35	136	210	352	403	345	221	243	353	859	180	132	275	215	753	355	423	137	347	205	330	276	217	k__Bacteria;p__Bacteroidetes;c__Bacteroidia;o__Bacteroidales;f__Muribaculaceae;g__;s__
OTU_442	0	0	0	0	0	0	6	0	0	0	0	0	0	0	0	0	0	0	0	0	0	0	0	0	0	0	0	1	k__Bacteria;p__Actinobacteria;c__unidentified_Actinobacteria;o__Bifidobacteriales;f__Bifidobacteriaceae;g__Bifidobacterium;s__Bifidobacterium_pseudocatenulatum
OTU_443	5	0	0	0	0	0	0	1	0	0	0	0	0	0	0	0	0	0	0	0	0	0	1	1	0	0	0	0	k__Bacteria;p__Actinobacteria;c__unidentified_Actinobacteria;o__Bifidobacteriales;f__Bifidobacteriaceae;g__Bifidobacterium;s__
OTU_444	3	0	0	0	0	0	1	0	0	0	0	0	4	0	0	0	5	0	24	0	0	3	0	0	0	4	0	0	k__Bacteria;p__Firmicutes;c__Erysipelotrichia;o__Erysipelotrichales;f__Erysipelotrichaceae;g__;s__
OTU_445	8	0	1	0	0	0	0	0	0	0	0	0	0	0	0	0	0	0	0	0	0	0	0	0	0	0	0	0	k__Bacteria;p__Bacteroidetes;c__Bacteroidia;o__Bacteroidales;f__Muribaculaceae;g__;s__
OTU_446	0	0	0	0	0	0	0	0	0	0	0	0	0	0	0	0	0	2	0	0	1	0	0	0	0	0	0	0	k__Bacteria;p__Acidobacteria;c__Acidobacteriia;o__Acidobacteriales;f__unidentified_Acidobacteriales;g__Candidatus_Koribacter;s__
OTU_447	1	0	8	0	0	0	0	0	0	0	0	0	5	0	1	0	0	0	0	0	0	0	0	0	0	0	0	0	k__Bacteria;p__Firmicutes;c__Clostridia;o__Clostridiales;f__Lachnospiraceae;g__Roseburia
OTU_448	0	1	0	0	0	0	0	0	5	0	0	1	0	1	0	0	1	0	0	0	64	73	0	28	0	2	1	0	k__Bacteria;p__Proteobacteria;c__Gammaproteobacteria;o__Enterobacteriales;f__Enterobacteriaceae
OTU_449	43	0	24	4	6	1	7	1	0	25	9	11	3	14	10	3	6	2	2	10	4	0	0	22	48	0	1	4	k__Bacteria;p__Firmicutes;c__Clostridia;o__Clostridiales;f__Lachnospiraceae
OTU_450	4	7	3	12	24	12	22	10	0	1	18	15	11	0	0	0	11	1	7	8	0	0	0	0	0	0	14	0	k__Bacteria;p__Bacteroidetes;c__Bacteroidia;o__Bacteroidales;f__Muribaculaceae;g__;s__
OTU_451	1	0	3	0	0	0	1	0	0	1	1	0	0	0	2	4	1	3	0	1	2	2	1	1	2	3	0	6	k__Bacteria;p__Firmicutes;c__Clostridia;o__Clostridiales;f__Lachnospiraceae
OTU_452	2	0	0	0	0	0	0	23	0	1	0	1	0	0	0	0	0	0	0	0	0	0	0	1	0	0	0	0	k__Bacteria;p__Bacteroidetes;c__Bacteroidia;o__Bacteroidales;f__Prevotellaceae;g__unidentified_Prevotellaceae;s__Prevotella_copri
OTU_453	2	0	0	0	0	0	0	1	0	0	2	0	0	0	0	0	2	0	0	0	0	0	2	0	0	0	0	0	k__Bacteria;p__Firmicutes;c__Bacilli;o__Bacillales;f__Bacillaceae;g__Cerasibacillus;s__
OTU_454	94	1	1	0	0	0	9	0	0	0	0	0	0	0	0	1	0	2	0	0	0	0	0	1	0	21	2	0	k__Bacteria;p__Firmicutes;c__Clostridia;o__Clostridiales;f__Lachnospiraceae;g__Blautia;s__Ruminococcus_sp_5_1_39BFAA
OTU_455	68	99	2	52	5	122	9	40	7	3	44	100	53	16	7	11	237	95	6	3	60	3	5	6	15	8	304	10	k__Bacteria;p__Firmicutes;c__Clostridia;o__Clostridiales;f__Lachnospiraceae
OTU_456	0	0	0	0	0	0	0	0	0	0	0	0	4	0	0	0	0	0	0	0	0	0	0	0	0	0	0	0	k__Bacteria;p__Actinobacteria;c__Thermoleophilia;o__Solirubrobacterales;f__;g__;s__
OTU_457	0	4	0	1	0	0	0	1	0	0	0	0	0	0	4	0	1	0	2	0	0	0	2	0	0	0	0	0	k__Bacteria;p__Firmicutes;c__Clostridia;o__Clostridiales;f__Ruminococcaceae
OTU_458	3	5	0	2	3	5	1	1	4	6	1	11	0	3	3	3	68	1	9	2	68	24	0	7	0	2	20	5	k__Bacteria;p__Proteobacteria;c__Alphaproteobacteria;o__Rhodospirillales;f__;g__;s__
OTU_459	88	34	25	5	8	4	4	10	3	16	17	16	17	29	54	52	111	23	16	6	26	62	21	77	11	9	8	177	k__Bacteria;p__Firmicutes;c__Clostridia;o__Clostridiales;f__Lachnospiraceae
OTU_460	71	20	14	9	2	39	14	7	0	0	0	0	5	1	21	1	3	10	0	5	0	6	61	2	2	7	9	5	k__Bacteria;p__Firmicutes;c__Clostridia;o__Clostridiales;f__Lachnospiraceae
OTU_461	3	5	1	0	1	5	2	4	0	0	8	1	0	7	1	0	3	2	72	2	7	2	2	0	0	4	3	8	k__Bacteria;p__Firmicutes;c__Clostridia;o__Clostridiales;f__Lachnospiraceae
OTU_462	0	0	0	0	0	0	0	0	0	0	0	0	0	0	0	0	0	0	0	10	0	0	0	0	0	0	0	0	k__Bacteria;p__Bacteroidetes;c__Bacteroidia;o__Bacteroidales;f__;g__;s__
OTU_463	0	1	0	0	0	0	0	0	0	0	1	5	1	0	0	2	0	0	0	0	2	0	0	0	0	0	0	0	k__Bacteria;p__Tenericutes;c__Mollicutes;o__;f__;g__;s__
OTU_464	4	5	0	0	6	2	0	4	1	5	8	11	22	0	3	0	10	5	6	62	1	4	56	6	15	17	6	20	k__Bacteria;p__Firmicutes;c__Clostridia;o__Clostridiales
OTU_465	0	0	0	0	0	0	0	0	0	0	0	0	0	0	0	0	0	0	0	2	0	0	0	0	0	0	0	0	k__Bacteria;p__Bacteroidetes;c__Bacteroidia;o__Bacteroidales
OTU_466	30	3	38	0	0	0	0	0	0	0	0	0	0	43	32	2	7	33	2	0	79	6	0	34	0	0	1	21	k__Bacteria;p__Bacteroidetes;c__Bacteroidia;o__Bacteroidales;f__Rikenellaceae;g__;s__
OTU_467	16	26	2	6	45	18	3	26	1	0	14	45	92	1	15	4	6	0	3	13	4	7	10	18	51	2	1	94	k__Bacteria;p__Firmicutes;c__Clostridia;o__Clostridiales;f__Lachnospiraceae;g__Roseburia;s__
OTU_468	335	132	208	131	463	352	401	305	31	270	272	271	166	153	170	250	91	304	146	104	145	164	81	159	220	122	216	451	k__Bacteria;p__Firmicutes;c__Clostridia;o__Clostridiales;f__Ruminococcaceae
OTU_469	0	0	0	0	4	0	0	0	0	0	1	1	0	0	0	0	5	2	2	0	0	0	3	2	0	0	0	3	k__Bacteria;p__Tenericutes;c__Mollicutes;o__;f__;g__;s__
OTU_470	0	0	0	0	0	0	0	0	0	0	0	0	0	0	0	0	0	0	0	3	0	0	0	0	0	0	0	0	k__Bacteria
OTU_471	0	0	0	0	0	0	0	0	0	0	0	0	0	0	0	0	0	2	0	18	0	0	0	0	0	0	0	0	k__Bacteria;p__Bacteroidetes;c__Bacteroidia;o__Bacteroidales;f__Rikenellaceae;g__;s__
OTU_472	198	179	309	90	127	73	66	117	128	1	113	165	279	384	273	721	127	96	365	3	123	207	55	183	1	13	125	55	k__Bacteria;p__Bacteroidetes;c__Bacteroidia;o__Bacteroidales;f__Rikenellaceae;g__;s__
OTU_473	27	20	36	4	9	10	6	3	7	1	6	8	12	44	36	30	20	30	30	0	0	24	0	49	1	4	5	49	k__Bacteria;p__Deferribacteres;c__unidentified_Deferribacteres;o__Deferribacterales;f__Deferribacteraceae;g__Mucispirillum;s__Mucispirillum_sp_69
OTU_474	0	0	0	0	0	1	0	1	0	0	0	0	0	0	0	0	0	0	1	0	2	0	0	0	0	1	0	1	Unknown
OTU_475	0	1	0	0	1	0	0	0	0	0	0	0	0	0	0	0	0	1	0	0	0	0	0	0	0	0	0	0	k__Bacteria;p__Tenericutes;c__Mollicutes;o__;f__;g__;s__
OTU_476	5	3	0	0	0	0	0	0	0	1	1	1	2	2	7	0	4	0	5	0	0	1	0	3	0	0	0	0	k__Bacteria;p__Firmicutes;c__Clostridia;o__Clostridiales;f__Ruminococcaceae
OTU_477	5	210	1	20	10	109	0	10	20	4	141	7	39	7	0	5	26	81	2	2	18	2	2	3	7	0	7	22	k__Bacteria;p__Firmicutes;c__Clostridia;o__Clostridiales;f__Lachnospiraceae;g__;s__
OTU_478	1	0	0	0	0	1	1	0	0	0	0	0	0	1	0	0	0	0	1	0	0	0	0	1	0	0	0	0	k__Bacteria;p__Proteobacteria;c__Gammaproteobacteria;o__Pseudomonadales;f__Moraxellaceae;g__Acinetobacter;s__Acinetobacter_johnsonii
OTU_479	3	5	13	2	1	2	1	1	3	3	8	9	0	4	0	0	1	2	5	1	6	6	13	3	7	4	1	16	k__Bacteria;p__Firmicutes;c__Clostridia;o__Clostridiales;f__Lachnospiraceae;g__Marvinbryantia
OTU_480	0	0	0	0	0	0	0	0	0	0	0	0	0	0	0	0	0	0	0	0	2	0	0	0	0	0	0	0	k__Bacteria;p__Spirochaetes;c__Spirochaetia;o__Spirochaetales;f__Spirochaetaceae
OTU_481	39	247	279	287	162	306	484	52	134	499	518	471	318	330	209	144	134	261	187	621	416	366	71	285	509	902	372	185	k__Bacteria;p__Bacteroidetes;c__Bacteroidia;o__Bacteroidales;f__Prevotellaceae;g__Alloprevotella;s__
OTU_482	794	97	77	71	144	587	127	161	145	9	101	30	83	19	18	33	45	51	107	95	188	53	169	469	226	6	13	598	k__Bacteria;p__Firmicutes;c__Clostridia;o__Clostridiales;f__Ruminococcaceae
OTU_483	63	50	34	43	25	24	16	42	51	248	26	43	17	68	101	38	80	152	52	63	27	126	33	35	16	46	100	72	k__Bacteria;p__Firmicutes;c__Clostridia;o__Clostridiales;f__Lachnospiraceae;g__unidentified_Lachnospiraceae;s__Clostridium_sp_Clone-17
OTU_484	0	0	0	0	0	0	0	0	0	0	0	0	3	0	0	0	0	0	0	0	0	0	0	0	0	0	0	0	k__Bacteria;p__Actinobacteria;c__Acidimicrobiia;o__;f__;g__;s__
OTU_485	0	0	0	0	0	0	0	0	0	0	0	0	9	0	0	0	0	0	0	0	0	0	0	0	0	0	1	0	k__Bacteria;p__Proteobacteria;c__Alphaproteobacteria;o__Rhizobiales;f__Xanthobacteraceae;g__;s__
OTU_486	3	2	1	17	25	21	0	9	33	0	25	26	3	0	0	1	1	1	17	0	0	8	27	16	1	2	5	0	k__Bacteria;p__Firmicutes;c__Clostridia;o__Clostridiales;f__Lachnospiraceae
OTU_487	21	36	17	22	6	6	13	8	34	12	25	23	21	28	10	0	39	19	48	16	10	16	5	20	11	5	39	15	k__Bacteria;p__Bacteroidetes;c__Bacteroidia;o__Bacteroidales;f__Muribaculaceae;g__;s__
OTU_488	0	0	1	1	0	0	1	1	0	0	0	0	3	8	0	0	0	0	3	0	0	1	1	0	0	0	0	0	k__Bacteria;p__Firmicutes
OTU_489	0	1	0	0	0	0	0	39	0	0	0	0	11	9	21	0	22	0	51	0	0	58	0	0	0	0	0	0	k__Bacteria
OTU_490	0	1	1	1	1	24	0	16	10	0	33	7	19	37	0	1	83	1	14	0	33	3	18	87	0	2	1	0	k__Bacteria;p__Firmicutes;c__Clostridia;o__Clostridiales
OTU_491	246	304	445	314	288	192	225	445	155	402	174	150	247	174	195	93	220	373	334	193	162	285	30	425	302	182	194	137	k__Bacteria;p__unidentified_Bacteria;c__unidentified_Bacteria;o__Campylobacterales;f__Helicobacteraceae;g__Helicobacter;s__Helicobacter_ganmani
OTU_492	1	0	0	0	0	0	1	7	0	0	4	1	0	0	0	0	7	0	0	0	3	0	0	0	0	0	0	9	k__Bacteria;p__Proteobacteria;c__Gammaproteobacteria;o__Pseudomonadales;f__Moraxellaceae;g__Moraxella;s__
OTU_493	5	0	0	0	8	8	1	7	0	0	14	7	32	0	39	1	3	0	0	1	0	0	10	0	1	0	2	1	k__Bacteria;p__Firmicutes;c__Clostridia;o__Clostridiales;f__Lachnospiraceae;g__Acetatifactor;s__
OTU_494	57	32	45	5	22	20	6	28	5	1	5	0	4	12	52	11	7	7	6	0	17	19	4	28	6	14	1	55	k__Bacteria;p__Firmicutes;c__Clostridia;o__Clostridiales;f__Ruminococcaceae;g__unidentified_Ruminococcaceae
OTU_495	0	0	0	0	0	0	0	0	0	0	0	0	2	0	0	0	0	0	0	0	0	0	0	0	0	0	0	0	k__Bacteria;p__Bacteroidetes;c__Bacteroidia;o__Chitinophagales;f__Chitinophagaceae;g__Flavitalea;s__
OTU_496	90	137	117	37	116	127	136	72	45	32	172	289	200	196	193	13	29	64	81	49	42	164	28	74	96	153	36	327	k__Bacteria;p__Firmicutes;c__Clostridia;o__Clostridiales;f__Ruminococcaceae;g__Oscillibacter;s__
OTU_497	0	0	0	0	2	0	0	0	0	0	0	0	0	0	0	0	0	0	0	0	0	0	0	0	0	0	0	0	k__Bacteria;p__Firmicutes;c__Clostridia;o__Clostridiales;f__Ruminococcaceae
OTU_498	2	2	0	5	10	39	3	19	2	0	35	0	0	3	1	0	2	4	0	0	0	0	2	0	0	0	1	0	k__Bacteria;p__Firmicutes;c__Clostridia;o__Clostridiales;f__Ruminococcaceae
OTU_499	2	0	0	2	0	0	1	2	0	0	0	1	0	0	0	0	0	1	0	12	0	4	0	0	2	0	0	0	k__Bacteria;p__Tenericutes;c__Mollicutes;o__;f__;g__;s__
OTU_500	0	0	0	0	0	0	0	0	0	0	0	0	0	0	0	0	0	0	0	0	0	0	0	0	0	0	0	3	k__Bacteria;p__Tenericutes;c__Mollicutes;o__Mycoplasmatales;f__Mycoplasmataceae;g__Mycoplasma
OTU_501	8	0	0	0	0	0	0	0	0	0	0	0	0	0	0	0	0	0	0	0	0	0	0	0	0	1	0	0	k__Bacteria;p__Firmicutes;c__Erysipelotrichia;o__Erysipelotrichales;f__Erysipelotrichaceae;g__Faecalitalea;s__Eubacterium_sp_1-3
OTU_502	0	0	0	0	0	0	0	0	0	0	0	0	3	0	0	0	0	0	0	0	0	0	0	0	0	0	0	0	k__Bacteria;p__Nitrospirae;c__Nitrospira;o__Nitrospirales;f__Nitrospiraceae;g__;s__
OTU_503	0	0	0	0	0	0	0	0	0	0	0	1	0	0	0	0	0	0	0	0	2	0	0	0	0	0	0	0	k__Bacteria;p__Firmicutes;c__Bacilli;o__Lactobacillales;f__Lactobacillaceae;g__Lactobacillus;s__Lactobacillus_salivarius
OTU_504	0	0	0	0	0	1	0	3	0	0	0	0	0	0	1	0	0	0	0	0	0	1	0	0	0	0	1	0	k__Bacteria;p__Actinobacteria;c__Coriobacteriia;o__Coriobacteriales;f__Eggerthellaceae;g__Enterorhabdus;s__
OTU_505	2	35	51	44	25	3	2	61	7	0	31	5	56	0	0	5	24	1	3	0	22	44	19	69	2	3	48	1	k__Bacteria;p__Firmicutes;c__Clostridia;o__Clostridiales;f__Ruminococcaceae;g__Angelakisella
OTU_506	0	0	0	0	0	0	0	0	0	0	0	0	0	0	0	0	0	0	0	0	0	0	0	2	0	0	0	0	k__Bacteria;p__Actinobacteria;c__Acidimicrobiia;o__;f__;g__;s__
OTU_507	40	7	31	10	2	2	6	1	0	4	1	1	3	2	5	1	6	7	28	1	2	26	9	4	4	0	3	1	k__Bacteria;p__Firmicutes;c__Clostridia;o__Clostridiales;f__Ruminococcaceae;g__unidentified_Ruminococcaceae
OTU_508	9	49	1	5	74	0	0	58	0	3	1	1	4	1	2	18	1	2	0	0	5	0	1	5	0	0	0	15	k__Bacteria;p__Firmicutes;c__Clostridia;o__Clostridiales;f__Lachnospiraceae
OTU_509	1181	691	752	875	1266	617	1295	500	745	130	730	977	1819	864	857	683	341	793	873	12	4	373	231	609	262	520	538	1137	k__Bacteria;p__Deferribacteres;c__unidentified_Deferribacteres;o__Deferribacterales;f__Deferribacteraceae;g__Mucispirillum;s__Mucispirillum_sp_69
OTU_510	0	0	0	0	0	0	1	0	0	0	0	0	0	1	0	0	0	0	0	0	0	0	1	0	0	0	0	0	k__Bacteria;p__Firmicutes;c__Bacilli;o__Bacillales;f__Bacillaceae;g__Bacillus;s__Bacillus_halodurans
OTU_511	1	13	2	1	6	6	0	13	4	0	10	4	13	3	5	5	4	1	54	0	4	16	8	5	0	0	0	2	k__Bacteria;p__Firmicutes;c__Clostridia;o__Clostridiales;f__Ruminococcaceae
OTU_512	0	2	0	0	0	0	0	0	0	0	3	0	0	0	0	0	0	0	0	0	1	5	0	0	0	0	0	0	k__Bacteria;p__Tenericutes;c__Mollicutes;o__;f__;g__;s__
OTU_513	0	0	0	0	4	0	2	27	0	0	0	8	0	0	0	0	2	0	0	0	0	0	0	0	0	0	0	0	k__Bacteria;p__Firmicutes;c__Clostridia;o__Clostridiales;f__Lachnospiraceae;g__;s__
OTU_514	0	0	2	0	0	0	0	0	0	0	0	0	0	1	0	0	1	0	1	0	0	0	0	0	4	0	0	0	k__Bacteria;p__Firmicutes;c__Clostridia;o__Clostridiales;f__Lachnospiraceae;g__Tyzzerella
OTU_515	23	5	24	6	5	2	0	5	9	7	5	14	13	18	15	9	12	12	4	36	11	6	7	12	0	0	9	8	k__Bacteria;p__Bacteroidetes;c__Bacteroidia;o__Bacteroidales;f__Muribaculaceae;g__;s__
OTU_516	0	29	0	0	1	12	1	3	0	59	43	14	1	5	0	0	5	4	0	0	0	0	0	2	497	0	0	0	k__Bacteria;p__Firmicutes;c__Clostridia;o__Clostridiales;f__Lachnospiraceae;g__;s__
OTU_517	0	1	0	0	0	1	1	6	0	0	1	1	1	0	0	5	0	4	4	0	11	0	0	0	0	0	0	8	k__Bacteria;p__Firmicutes;c__Clostridia;o__Clostridiales;f__Lachnospiraceae
OTU_518	7	5	1	0	1	11	4	3	2	0	1	0	1	0	4	0	6	0	5	3	1	8	6	13	0	2	8	1	k__Bacteria;p__Firmicutes;c__Clostridia;o__Clostridiales;f__Lachnospiraceae
OTU_519	0	0	0	1	0	0	0	0	0	0	0	0	3	0	0	0	0	0	0	0	0	0	0	0	0	0	0	0	k__Bacteria;p__Actinobacteria;c__Thermoleophilia;o__Gaiellales;f__;g__;s__
OTU_520	0	0	2	0	0	0	3	1	0	0	0	0	0	0	1	0	0	0	0	2	0	0	2	0	0	0	0	0	k__Bacteria;p__Bacteroidetes;c__Bacteroidia;o__Bacteroidales;f__Tannerellaceae;g__Parabacteroides;s__Parabacteroides_goldsteinii
OTU_521	0	0	0	0	0	0	0	0	0	0	0	0	2	0	0	0	0	0	0	0	0	0	0	0	0	0	0	0	k__Bacteria;p__Proteobacteria;c__Deltaproteobacteria;o__Myxococcales;f__Archangiaceae;g__Anaeromyxobacter;s__
OTU_522	3	1	0	2	7	2	2	3	1	0	3	0	4	0	1	1	5	2	0	0	0	1	1	2	0	0	0	0	k__Bacteria;p__Tenericutes;c__Mollicutes;o__;f__;g__;s__
OTU_523	444	282	365	601	408	188	422	266	745	258	741	919	905	271	225	208	248	350	146	973	170	159	506	365	223	101	488	162	k__Bacteria;p__Bacteroidetes;c__Bacteroidia;o__Bacteroidales;f__Muribaculaceae;g__;s__
OTU_524	0	0	0	1	0	0	0	0	0	0	0	0	6	0	0	0	0	0	0	0	0	0	0	0	0	0	0	0	k__Bacteria;p__Proteobacteria;c__Alphaproteobacteria;o__Rhizobiales;f__unidentified_Rhizobiales;g__unidentified_Rhizobiales;s__alpha_proteobacterium_LS7-MT
OTU_525	0	12	0	2	0	8	0	34	1	0	3	0	5	13	2	23	7	0	0	46	0	1	1	3	69	0	5	0	k__Bacteria;p__Firmicutes;c__Clostridia;o__Clostridiales;f__Lachnospiraceae
OTU_526	59	10	93	15	3	2	9	7	6	20	11	8	5	30	28	0	51	18	79	20	21	36	0	16	4	2	22	6	k__Bacteria;p__Bacteroidetes;c__Bacteroidia;o__Bacteroidales;f__Muribaculaceae;g__;s__
OTU_527	0	0	0	0	0	0	0	1	0	0	1	0	0	0	0	0	1	0	1	0	0	0	0	0	0	0	0	6	k__Bacteria;p__Firmicutes;c__Clostridia;o__Clostridiales;f__Ruminococcaceae;g__unidentified_Ruminococcaceae;s__Oscillibacter_sp_ER4
OTU_528	0	0	0	0	0	0	0	0	0	0	0	0	6	0	0	0	0	0	0	0	0	0	0	0	0	0	0	0	k__Bacteria;p__Proteobacteria;c__Alphaproteobacteria;o__Rhizobiales;f__unidentified_Rhizobiales;g__Nordella;s__
OTU_529	0	0	0	0	0	0	0	0	0	0	0	1	0	1	1	0	73	0	1	1	0	0	0	0	0	1	0	0	k__Bacteria;p__Firmicutes;c__Clostridia;o__Clostridiales;f__Lachnospiraceae;g__;s__
OTU_530	506	261	485	548	438	112	598	194	504	396	536	428	536	761	436	137	739	346	1022	563	240	462	415	495	132	237	282	294	k__Bacteria;p__Bacteroidetes;c__Bacteroidia;o__Bacteroidales;f__Muribaculaceae;g__;s__
OTU_531	5	13	1	6	6	4	0	15	0	0	14	1	4	8	10	4	15	1	7	11	2	1	4	2	0	1	0	0	k__Bacteria;p__Firmicutes;c__Clostridia;o__Clostridiales;f__Ruminococcaceae
OTU_532	24	4	2	5	8	3	17	4	23	227	109	37	9	9	18	2	16	12	13	85	1	77	13	9	15	43	43	41	k__Bacteria;p__Firmicutes;c__Clostridia;o__Clostridiales;f__Lachnospiraceae;g__unidentified_Lachnospiraceae;s__Clostridium_sp_ASF356
OTU_533	8	4	5	4	4	3	0	1	0	0	5	1	3	0	4	0	0	9	4	0	1	6	0	7	0	1	1	1	k__Bacteria;p__Firmicutes;c__Clostridia;o__Clostridiales;f__Lachnospiraceae;g__;s__
OTU_534	0	0	0	0	0	0	0	0	0	0	0	0	2	0	0	0	0	0	0	0	0	0	0	0	0	0	0	0	k__Bacteria;p__Proteobacteria;c__Deltaproteobacteria;o__Desulfuromonadales;f__Geobacteraceae;g__Geobacter
OTU_535	0	0	0	0	0	0	0	0	0	0	0	0	0	0	0	0	0	0	0	0	0	0	0	0	0	0	0	4	k__Bacteria;p__Firmicutes;c__Bacilli;o__Lactobacillales;f__Lactobacillaceae;g__Lactobacillus
OTU_536	2	0	0	0	0	0	0	0	0	0	0	0	0	0	0	0	0	0	0	0	0	0	0	0	0	0	0	0	k__Bacteria;p__Bacteroidetes;c__Bacteroidia;o__Cytophagales;f__Spirosomaceae;g__Persicitalea;s__
OTU_537	0	0	0	0	7	0	0	0	0	0	0	0	138	0	1	0	2	0	0	0	0	0	0	0	0	0	0	0	k__Bacteria;p__Firmicutes;c__Clostridia;o__Clostridiales;f__Ruminococcaceae;g__unidentified_Ruminococcaceae;s__[Clostridium]_papyrosolvens
OTU_538	2	2	3	2	2	365	18	32	19	1	106	54	564	8	0	1	73	46	53	18	7	5	105	9	148	37	10	154	k__Bacteria;p__Firmicutes;c__Clostridia;o__Clostridiales;f__unidentified_Clostridiales;g__unidentified_Clostridiales
OTU_539	0	0	0	1	0	0	0	0	0	0	0	0	0	0	0	0	0	0	0	0	0	0	4	0	0	0	0	2	k__Bacteria;p__Proteobacteria;c__Gammaproteobacteria;o__unidentified_Gammaproteobacteria;f__Neisseriaceae;g__Snodgrassella
OTU_540	0	0	0	0	0	0	0	0	1	0	0	1	0	0	0	0	0	0	0	0	3	0	0	0	0	0	0	0	k__Bacteria;p__Firmicutes;c__Clostridia;o__Clostridiales;f__Lachnospiraceae
OTU_541	7	0	0	0	0	0	1	0	0	0	0	0	0	0	0	0	0	0	0	0	0	0	0	0	0	0	1	2	k__Bacteria;p__Proteobacteria;c__Gammaproteobacteria;o__unidentified_Gammaproteobacteria;f__Neisseriaceae;g__Neisseria;s__Neisseria_subflava
OTU_542	0	0	0	0	0	0	0	0	0	0	0	0	0	0	0	0	0	0	0	0	0	0	0	0	2	0	0	0	k__Bacteria;p__Proteobacteria;c__Gammaproteobacteria;o__Xanthomonadales;f__Xanthomonadaceae;g__Luteimonas
OTU_543	11	3	11	7	74	4	68	35	21	11	13	18	6	36	41	40	32	15	42	21	35	23	5	39	43	3	63	6	k__Bacteria;p__Bacteroidetes;c__Bacteroidia;o__Bacteroidales;f__Muribaculaceae;g__Muribaculum;s__
OTU_544	0	4	0	0	1	0	0	3	0	0	0	0	1	4	0	0	0	0	0	0	0	1	0	0	0	0	0	0	k__Bacteria;p__Firmicutes;c__Clostridia;o__Clostridiales;f__Ruminococcaceae
OTU_545	2	15	4	5	6	8	13	12	7	0	8	5	15	17	20	3	2	3	15	2	9	9	4	3	8	16	2	37	k__Bacteria;p__Firmicutes;c__Clostridia;o__Clostridiales;f__Ruminococcaceae;g__Harryflintia;s__
OTU_546	2	2	0	1	1	2	0	0	0	4	0	3	4	3	5	0	14	0	0	2	27	15	1	8	61	0	3	1	k__Bacteria;p__Firmicutes;c__Clostridia;o__Clostridiales;f__Lachnospiraceae;g__Acetatifactor;s__
OTU_547	309	172	371	63	610	470	57	252	41	2	31	82	163	58	109	15	27	54	52	1	250	34	53	370	6	17	42	51	k__Bacteria;p__Firmicutes;c__Clostridia;o__Clostridiales;f__Ruminococcaceae;g__Ruminiclostridium;s__
OTU_548	4	0	2	5	3	3	3	0	0	5	0	1	3	3	3	26	4	2	5	0	0	3	1	0	8	5	1	6	k__Bacteria;p__Firmicutes;c__Clostridia;o__Clostridiales;f__Lachnospiraceae
OTU_549	1	0	0	0	0	0	0	1	0	0	0	0	0	0	0	0	0	0	0	0	0	0	0	0	0	0	0	0	k__Bacteria;p__Proteobacteria;c__Alphaproteobacteria;o__Rickettsiales
OTU_550	0	0	0	0	0	0	0	0	0	0	0	0	0	0	2	0	0	0	0	0	0	0	0	0	0	0	0	0	k__Bacteria;p__Actinobacteria;c__Coriobacteriia;o__Coriobacteriales;f__Eggerthellaceae
OTU_551	26	22	44	45	38	56	33	44	63	84	57	97	67	33	27	34	26	21	22	34	49	41	22	66	43	97	87	40	k__Bacteria;p__Bacteroidetes;c__Bacteroidia;o__Bacteroidales;f__Muribaculaceae;g__;s__
OTU_552	3	3	2	2	2	80	13	36	27	4	25	42	41	42	26	76	95	2	51	20	10	84	35	34	18	23	122	9	k__Bacteria;p__Firmicutes;c__Clostridia;o__Clostridiales
OTU_553	28	19	14	9	0	0	2	2	0	37	42	22	20	31	43	29	18	2	48	30	0	10	0	13	0	0	27	0	k__Bacteria;p__Bacteroidetes;c__Bacteroidia;o__Bacteroidales;f__Rikenellaceae;g__Alistipes
OTU_554	0	0	0	5	0	5	0	5	0	0	0	0	0	0	0	0	0	1	0	0	0	1	0	0	0	0	141	0	k__Bacteria;p__Firmicutes;c__Clostridia;o__Clostridiales;f__Lachnospiraceae;g__unidentified_Lachnospiraceae;s__Lachnospiraceae_bacterium_3-1
OTU_555	13	9	6	25	21	8	24	24	12	5	5	8	6	7	6	7	3	20	3	6	5	5	0	10	5	5	6	9	k__Bacteria;p__Bacteroidetes;c__Bacteroidia;o__Bacteroidales;f__Muribaculaceae;g__;s__
OTU_556	67	6	0	1	0	2	11	1	6	7	6	3	1	8	4	1	24	10	5	2	39	2	1	1	0	5	14	254	k__Bacteria;p__Firmicutes;c__Clostridia;o__Clostridiales;f__Lachnospiraceae
OTU_557	8	1	0	1	0	0	0	1	1	0	0	2	1	0	0	0	1	0	0	2	0	0	1	0	0	0	0	1	k__Bacteria;p__Firmicutes;c__Clostridia;o__Clostridiales;f__Lachnospiraceae
OTU_558	0	0	2	0	0	0	0	0	0	0	0	1	0	0	0	0	1	0	0	0	2	0	1	0	0	0	0	0	k__Bacteria;p__Firmicutes;c__Bacilli;o__Bacillales;f__Paenibacillaceae;g__Paenibacillus
OTU_559	0	1	0	0	1	2	0	5	0	0	0	0	1	0	0	0	0	0	0	0	0	0	0	0	0	0	0	0	k__Bacteria;p__Firmicutes;c__Clostridia;o__Clostridiales;f__Ruminococcaceae;g__Candidatus_Soleaferrea
OTU_560	1	0	0	1	0	0	0	1	0	0	0	0	0	0	0	0	0	0	0	1	0	0	0	0	0	0	0	0	k__Bacteria
OTU_561	0	3	0	0	0	0	0	1	0	0	1	1	3	0	0	0	0	0	2	0	9	0	0	0	0	0	0	0	k__Bacteria;p__Tenericutes;c__Mollicutes
OTU_562	0	0	0	1	0	0	0	0	3	0	0	0	1	1	1	1	1	0	5	0	2	2	0	0	0	0	0	2	k__Bacteria;p__Firmicutes;c__Clostridia;o__Clostridiales;f__Eubacteriaceae;g__Anaerofustis
OTU_563	4	0	1	0	2	2	1	0	2	0	0	4	0	0	2	0	2	1	2	0	0	0	2	0	0	0	0	0	k__Bacteria;p__Proteobacteria;c__Gammaproteobacteria;o__Pseudomonadales;f__Pseudomonadaceae;g__Pseudomonas
OTU_564	0	0	0	0	0	0	0	0	0	0	0	0	8	0	0	0	0	0	0	0	0	0	0	0	0	0	0	0	k__Bacteria;p__Proteobacteria;c__Gammaproteobacteria;o__unidentified_Gammaproteobacteria;f__Nitrosomonadaceae
OTU_565	0	2	0	0	0	0	3	2	1	0	5	4	0	22	12	12	6	1	5	0	0	16	5	9	0	0	2	0	k__Bacteria;p__Bacteroidetes;c__Bacteroidia;o__Bacteroidales;f__Bacteroidaceae;g__Bacteroides;s__Bacteroides_uniformis
OTU_566	7	1	0	0	0	11	0	9	0	0	0	3	7	2	0	0	0	1	0	1	0	0	0	0	2	0	2	21	k__Bacteria;p__Firmicutes;c__Clostridia;o__Clostridiales;f__Lachnospiraceae;g__Acetatifactor;s__
OTU_567	0	0	0	0	0	0	0	0	0	0	0	1	1	0	0	0	0	0	0	0	0	0	0	0	0	2	0	0	k__Bacteria;p__Firmicutes;c__Clostridia;o__Clostridiales
OTU_568	0	0	0	0	1	0	0	0	0	0	0	0	0	0	0	0	0	0	0	8	0	0	0	0	0	0	0	0	k__Bacteria;p__Firmicutes;c__Clostridia;o__Clostridiales;f__unidentified_Clostridiales;g__Sedimentibacter;s__
OTU_569	289	279	298	518	537	390	116	262	271	49	172	198	229	163	128	267	148	99	112	179	275	169	167	308	51	52	90	397	k__Bacteria;p__Firmicutes;c__Clostridia;o__Clostridiales;f__Ruminococcaceae;g__unidentified_Ruminococcaceae;s__Firmicutes_bacterium_ASF500
OTU_570	0	0	0	0	5	1	0	17	0	0	0	0	1	3	0	0	59	1	0	0	1	0	2	0	0	0	0	4	k__Bacteria;p__Firmicutes;c__Clostridia;o__Clostridiales;f__Lachnospiraceae;g__;s__
OTU_571	0	0	0	0	1	0	0	0	0	0	0	0	0	0	0	0	1	0	0	0	0	0	0	0	0	0	0	0	k__Bacteria;p__Tenericutes;c__Mollicutes;o__;f__;g__;s__
OTU_572	0	0	0	0	0	0	0	2	0	0	0	0	0	0	0	0	2	1	0	0	0	0	0	0	0	0	0	1	k__Bacteria;p__Tenericutes;c__Mollicutes;o__;f__;g__;s__
OTU_573	0	0	0	0	0	0	0	0	0	0	0	0	0	0	0	0	0	0	0	0	4	0	0	0	0	0	0	0	k__Bacteria;p__Gemmatimonadetes;c__unidentified_Gemmatimonadetes;o__Gemmatimonadales;f__Gemmatimonadaceae;g__;s__
OTU_574	0	0	1	1	6	1	0	0	0	0	0	0	0	0	0	0	0	0	0	0	0	0	0	0	0	0	0	0	k__Bacteria;p__Tenericutes;c__Mollicutes;o__;f__;g__;s__
OTU_575	2	1	0	0	3	0	2	1	0	0	0	0	0	0	0	0	1	0	0	5	0	1	0	0	0	0	0	1	k__Bacteria;p__Firmicutes;c__Clostridia;o__Clostridiales;f__Peptostreptococcaceae;g__Romboutsia;s__
OTU_576	0	0	0	0	0	0	0	0	0	0	0	0	0	0	0	0	0	1	1	0	0	0	0	0	0	0	0	0	k__Bacteria
OTU_577	3	0	0	0	0	0	0	4	0	0	1	0	0	0	0	0	0	0	0	0	0	0	0	0	0	0	2	0	k__Bacteria;p__Actinobacteria;c__Coriobacteriia;o__Coriobacteriales;f__Eggerthellaceae
OTU_578	0	0	1	0	0	0	0	0	0	0	0	0	0	0	0	0	4	0	0	0	0	0	0	0	0	0	0	0	k__Bacteria;p__Tenericutes;c__Mollicutes;o__Mycoplasmatales;f__Mycoplasmataceae;g__Mycoplasma;s__Mycoplasma_hyorhinis
OTU_579	10	23	21	302	283	150	240	379	97	275	153	129	251	5	8	4	11	10	18	10	8	17	332	27	126	71	119	11	k__Bacteria;p__unidentified_Bacteria;c__unidentified_Bacteria;o__Campylobacterales;f__Helicobacteraceae;g__Helicobacter;s__Helicobacter_ganmani
OTU_580	1	1	2	0	0	1	0	0	0	0	1	2	0	2	2	1	0	3	1	0	0	5	5	1	0	0	0	0	k__Bacteria;p__Firmicutes;c__Clostridia;o__Clostridiales;f__Ruminococcaceae
OTU_581	6	0	0	0	0	0	0	0	0	0	0	0	0	0	0	0	0	0	0	0	0	0	0	0	0	0	0	0	k__Bacteria;p__Firmicutes;c__Clostridia;o__Clostridiales;f__Lachnospiraceae;g__unidentified_Lachnospiraceae;s__[Clostridium]_colinum
OTU_582	0	0	0	0	0	0	0	0	0	0	0	0	0	0	0	0	0	4	0	2	0	0	0	0	0	0	0	0	k__Bacteria;p__Firmicutes;c__Clostridia;o__Clostridiales;f__Ruminococcaceae;g__Fastidiosipila;s__
OTU_583	0	0	0	1	1	1	1	4	0	0	6	6	3	0	0	0	3	0	0	0	0	0	0	0	0	0	1	0	k__Bacteria;p__Firmicutes;c__Clostridia;o__Clostridiales;f__Lachnospiraceae
OTU_584	0	0	1	0	0	0	0	2	0	0	0	0	0	0	0	0	0	0	0	0	0	0	0	0	0	0	0	0	k__Bacteria;p__Firmicutes;c__Clostridia;o__Clostridiales;f__Ruminococcaceae;g__;s__
OTU_585	0	0	0	0	0	0	0	0	0	0	0	0	7	0	0	0	0	0	0	0	0	0	0	0	0	0	0	2	k__Bacteria;p__Actinobacteria;c__Thermoleophilia;o__Gaiellales;f__Gaiellaceae;g__Gaiella;s__
OTU_586	4	0	4	2	4	15	4	3	3	2	0	1	0	0	0	0	0	10	1	0	0	0	0	0	1	1	1	0	k__Bacteria;p__Firmicutes;c__Clostridia;o__Clostridiales;f__Lachnospiraceae;g__unidentified_Lachnospiraceae;s__Lachnospiraceae_bacterium_DW17
OTU_587	1	1	4	19	11	10	15	9	9	27	37	19	15	0	0	2	4	9	5	17	4	8	0	9	38	50	25	8	k__Bacteria;p__Bacteroidetes;c__Bacteroidia;o__Bacteroidales;f__Prevotellaceae;g__Alloprevotella;s__
OTU_588	0	0	0	0	0	0	0	0	0	0	0	0	24	0	0	0	0	0	1	0	1	1	0	0	0	0	0	0	k__Bacteria;p__Acidobacteria;c__unidentified_Acidobacteria;o__unidentified_Acidobacteria;f__Pyrinomonadaceae;g__;s__
OTU_589	2	0	0	0	0	0	0	0	0	0	0	0	0	0	0	0	0	0	0	0	0	0	0	0	0	0	0	0	k__Bacteria;p__Bacteroidetes;c__Bacteroidia;o__Chitinophagales;f__Chitinophagaceae;g__Terrimonas;s__
OTU_590	1	0	0	1	0	0	1	1	0	0	0	0	0	0	1	0	0	0	0	0	0	0	0	0	1	0	0	0	k__Bacteria;p__Firmicutes;c__Clostridia;o__Clostridiales;f__Ruminococcaceae;g__Hydrogenoanaerobacterium;s__
OTU_591	1	2	0	1	0	1	0	1	0	0	1	0	1	0	0	0	0	4	1	0	0	2	0	0	0	0	0	0	k__Bacteria;p__Firmicutes;c__Clostridia;o__Clostridiales;f__Lachnospiraceae
OTU_592	0	1	2	0	0	0	3	1	1	0	0	0	0	0	0	0	0	0	1	5	0	1	2	0	1	0	0	0	k__Bacteria;p__Firmicutes;c__Clostridia
OTU_593	1	7	0	0	2	0	0	0	0	0	1	0	0	3	0	0	0	0	0	0	0	0	0	0	0	0	0	0	k__Bacteria;p__Firmicutes;c__Clostridia;o__Clostridiales;f__Ruminococcaceae;g__unidentified_Ruminococcaceae;s__Clostridiales_bacterium_canine_oral_taxon_123
OTU_594	0	5	5	13	12	82	0	1	0	0	1	0	185	8	12	57	292	1	140	31	0	15	3	19	1	1	523	143	k__Bacteria;p__Proteobacteria;c__Alphaproteobacteria;o__Rhodospirillales;f__;g__;s__
OTU_595	4	0	0	0	0	1	0	0	0	0	0	0	0	0	0	0	0	0	0	0	0	0	0	0	0	0	0	0	k__Bacteria;p__Firmicutes;c__Clostridia;o__Clostridiales;f__Lachnospiraceae
OTU_596	0	0	2	0	0	0	0	0	0	0	0	0	0	0	1	0	0	0	3	0	0	0	0	0	0	0	0	0	k__Bacteria;p__Bacteroidetes;c__Bacteroidia;o__Bacteroidales;f__Prevotellaceae;g__Alloprevotella
OTU_597	0	0	0	0	0	0	0	0	0	0	0	0	0	0	1	0	0	0	0	0	2	0	0	0	0	0	0	0	k__Bacteria;p__Bacteroidetes;c__Bacteroidia;o__Chitinophagales;f__Saprospiraceae;g__Candidatus_Aquirestis;s__
OTU_598	1	1	0	0	0	0	0	0	0	1	0	0	1	4	4	0	1	0	0	2	1	1	0	0	0	1	0	2	k__Bacteria;p__Firmicutes;c__Clostridia;o__Clostridiales;f__Lachnospiraceae;g__unidentified_Lachnospiraceae;s__Clostridium_sp_Clone-17
OTU_599	2	2	4	2	3	2	3	2	15	1	9	6	10	7	6	4	0	2	3	1	2	1	4	2	0	51	11	3	k__Bacteria;p__Firmicutes;c__Clostridia;o__Clostridiales;f__Lachnospiraceae
OTU_600	4	13	1	3	19	8	3	73	13	0	15	13	64	170	122	30	182	1	173	1	75	90	3	156	3	6	25	0	k__Bacteria;p__Firmicutes;c__Clostridia;o__Clostridiales;f__unidentified_Clostridiales;g__unidentified_Clostridiales
OTU_601	6	0	0	0	0	0	0	0	0	0	0	0	0	0	0	0	0	0	0	0	0	0	0	0	0	1	0	0	k__Bacteria;p__Firmicutes;c__Negativicutes;o__Selenomonadales;f__Veillonellaceae;g__Dialister;s__
OTU_602	2	4	2	2	1	7	0	0	8	3	5	7	7	4	5	0	4	5	1	13	2	4	5	8	11	10	5	2	k__Bacteria;p__Bacteroidetes;c__Bacteroidia;o__Bacteroidales;f__Muribaculaceae;g__;s__
OTU_603	0	0	0	0	0	0	0	0	0	0	0	0	1	0	0	0	0	0	0	0	0	0	3	0	0	0	0	0	k__Bacteria;p__Proteobacteria;c__Alphaproteobacteria;o__unidentified_Alphaproteobacteria;f__unidentified_Alphaproteobacteria;g__Reyranella;s__
OTU_604	949	480	250	143	48	581	172	244	400	42	339	551	94	588	615	10	241	840	9	142	1246	267	15	473	491	369	280	104	k__Bacteria;p__Bacteroidetes;c__Bacteroidia;o__Bacteroidales;f__Rikenellaceae;g__Alistipes;s__
OTU_605	583	359	195	92	37	289	106	137	287	15	196	391	66	364	476	4	171	441	5	101	918	215	12	297	233	265	134	95	k__Bacteria;p__Bacteroidetes;c__Bacteroidia;o__Bacteroidales;f__Rikenellaceae;g__Alistipes;s__
OTU_606	15	8	5	1	0	0	6	79	0	26	1	221	0	17	2	0	0	4	0	0	0	0	24	2	1	0	0	4	k__Bacteria;p__Firmicutes;c__Clostridia;o__Clostridiales;f__Lachnospiraceae
